# Supplementary material for: Reversal of gene expression changes in the colorectal normal-adenoma pathway by NS398 selective COX2 inhibitor
Source: Br J Cancer. 2010 Jan 19;102(4):765–73. doi: 10.1038/sj.bjc.6605515 (PMC2837560; doi:10.1038/sj.bjc.6605515)
Supplement: Supplementary Table 1 [file 6605515x2.xls]

## Sheet: Upregulated
ID	Gene Symbol	Gene Title	logFC	t	P.Value	adj.P.Val	B	Pathway	go biological process term	go molecular function term	go cellular component term
213880_at	LGR5	leucine-rich repeat-containing G protein-coupled receptor 5	5.29061	17.1325	1.46e-05	0.0025925	4.13689	---	signal transduction /// G-protein coupled receptor protein signaling pathway /// G-protein coupled receptor protein signaling pathway	rhodopsin-like receptor activity /// signal transducer activity /// receptor activity /// G-protein coupled receptor activity /// G-protein coupled receptor activity /// protein binding /// protein-hormone receptor activity	plasma membrane /// integral to plasma membrane /// membrane /// integral to membrane
225688_s_at	PHLDB2 /// PLCXD2	pleckstrin homology-like domain, family B, member 2 /// phosphatidylinositol-specific phospholipase C, X domain containing 2	4.34814	12.2927	7.2e-05	0.00494576	2.45553	---	signal transduction /// intracellular signaling cascade /// lipid catabolic process	phospholipase C activity /// signal transducer activity /// hydrolase activity	cytoplasm /// membrane
207761_s_at	METTL7A	methyltransferase like 7A	4.2155	12.7647	6.01e-05	0.00464329	2.6511	---	metabolic process	methyltransferase activity /// transferase activity	---
225912_at	TP53INP1	tumor protein p53 inducible nuclear protein 1	3.93498	6.4121	0.00147492	0.0199394	-0.95385	---	apoptosis	---	nucleus
210393_at	LGR5	leucine-rich repeat-containing G protein-coupled receptor 5	3.89113	36.4504	3.71e-07	0.000786578	7.26086	---	signal transduction /// G-protein coupled receptor protein signaling pathway /// G-protein coupled receptor protein signaling pathway	rhodopsin-like receptor activity /// signal transducer activity /// receptor activity /// G-protein coupled receptor activity /// G-protein coupled receptor activity /// protein binding /// protein-hormone receptor activity	plasma membrane /// integral to plasma membrane /// membrane /// integral to membrane
242904_x_at	---	---	3.83747	5.69126	0.00249303	0.0268064	-1.55823	---	---	---	---
1569532_a_at	RP11-216L13.5	MSFL2541	3.8006	6.06229	0.00189096	0.0229887	-1.23988	---	lipid metabolic process /// transport	transporter activity /// binding	extracellular region
202094_at	BIRC5	baculoviral IAP repeat-containing 5	3.77271	8.56052	0.000395789	0.0107233	0.55231	<a target="external" href="http://www.wikipathways.org/index.php/Pathway:Homo_sapiens:Apoptosis">Apoptosis</a>	G2/M transition of mitotic cell cycle /// cytokinesis /// apoptosis /// anti-apoptosis /// cell cycle /// mitosis /// cell surface receptor linked signal transduction /// protein complex localization /// protein complex localization /// positive regulatio	endopeptidase inhibitor activity /// cysteine protease inhibitor activity /// receptor activity /// receptor activity /// protein binding /// protein binding /// microtubule binding /// peptidase activity /// zinc ion binding /// zinc ion binding /// tubu	chromosome, centromeric region /// chromosome, centromeric region /// chromosome, centromeric region /// intracellular /// nucleus /// chromosome /// cytoplasm /// cytoplasm /// cytoplasm /// centriole /// cytosol /// spindle microtubule /// cytoplasmic m
229305_at	MLF1IP	MLF1 interacting protein	3.68044	24.3798	2.64e-06	0.00131454	5.75638	---	transcription /// regulation of transcription, DNA-dependent /// signal transduction /// interspecies interaction between organisms	transcription factor activity /// signal transducer activity	chromosome, centromeric region /// condensed chromosome kinetochore /// nucleus /// chromosome /// cytoplasm
207214_at	SPINK4	serine peptidase inhibitor, Kazal type 4	3.67928	3.39567	0.0199586	0.09752	-3.93793	---	---	endopeptidase inhibitor activity /// serine-type endopeptidase inhibitor activity	extracellular region
223939_at	SUCNR1	succinate receptor 1	3.6751	10.0303	0.000188761	0.00769515	1.38844	<a target="external" href="http://www.wikipathways.org/index.php/Pathway:Homo_sapiens:GPCRDB_Class_A_Rhodopsin-like">GPCRDB_Class_A_Rhodopsin-like</a>	signal transduction /// G-protein coupled receptor protein signaling pathway	rhodopsin-like receptor activity /// signal transducer activity /// receptor activity /// G-protein coupled receptor activity /// purinergic nucleotide receptor activity, G-protein coupled	plasma membrane /// membrane /// integral to membrane /// integral to membrane
210334_x_at	BIRC5	baculoviral IAP repeat-containing 5	3.60356	7.04064	0.000969384	0.0163463	-0.471445	<a target="external" href="http://www.wikipathways.org/index.php/Pathway:Homo_sapiens:Apoptosis">Apoptosis</a>	G2/M transition of mitotic cell cycle /// cytokinesis /// apoptosis /// anti-apoptosis /// cell cycle /// mitosis /// cell surface receptor linked signal transduction /// protein complex localization /// protein complex localization /// positive regulatio	endopeptidase inhibitor activity /// cysteine protease inhibitor activity /// receptor activity /// receptor activity /// protein binding /// protein binding /// microtubule binding /// peptidase activity /// zinc ion binding /// zinc ion binding /// tubu	chromosome, centromeric region /// chromosome, centromeric region /// chromosome, centromeric region /// intracellular /// nucleus /// chromosome /// cytoplasm /// cytoplasm /// cytoplasm /// centriole /// cytosol /// spindle microtubule /// cytoplasmic m
217010_s_at	CDC25C	cell division cycle 25 homolog C (S. pombe)	3.59563	12.9462	5.62e-05	0.00455827	2.72417	<a target="external" href="http://www.wikipathways.org/index.php/Pathway:Homo_sapiens:Cell_cycle_KEGG">Cell_cycle_KEGG</a>	regulation of cyclin-dependent protein kinase activity /// M phase of mitotic cell cycle /// M phase of mitotic cell cycle /// DNA replication /// protein amino acid dephosphorylation /// cell cycle /// mitosis /// regulation of mitosis /// traversing sta	phosphoprotein phosphatase activity /// protein tyrosine phosphatase activity /// protein tyrosine phosphatase activity /// protein binding /// hydrolase activity	intracellular /// nucleus /// nucleoplasm /// cytosol
209118_s_at	TUBA1A	tubulin, alpha 1a	3.46339	5.21451	0.00363263	0.0337492	-1.99174	---	microtubule-based process /// microtubule-based movement /// protein polymerization	nucleotide binding /// GTPase activity /// structural molecule activity /// GTP binding /// protein domain specific binding	microtubule /// protein complex
226731_at	PELO	Pelota homolog (Drosophila)	3.41972	25.9592	1.94e-06	0.00120265	6.01838	<a target="external" href="http://www.wikipathways.org/index.php/Pathway:Homo_sapiens:Integrin-mediated_cell_adhesion_KEGG">Integrin-mediated_cell_adhesion_KEGG</a>	translation /// cell adhesion /// cell-matrix adhesion /// integrin-mediated signaling pathway /// neutrophil chemotaxis /// cellular extravasation	magnesium ion binding /// receptor activity /// calcium ion binding /// protein binding /// protein binding /// collagen binding	nucleus /// integrin complex /// integrin complex /// external side of plasma membrane /// membrane /// integral to membrane
219990_at	E2F8	E2F transcription factor 8	3.39983	10.3367	0.000163812	0.00720093	1.54711	---	transcription /// regulation of transcription, DNA-dependent /// cell cycle	DNA binding /// transcription factor activity	nucleus /// transcription factor complex
218755_at	KIF20A	kinesin family member 20A	3.30757	8.08933	0.00051419	0.0120807	0.254307	---	transport /// microtubule-based movement /// protein transport /// vesicle-mediated transport	nucleotide binding /// motor activity /// microtubule motor activity /// transporter activity /// ATP binding	nucleoplasm /// Golgi apparatus /// Golgi apparatus /// microtubule /// microtubule associated complex
228987_at	---	---	3.29027	12.1822	7.52e-05	0.00508441	2.40854	---	---	---	---
1556499_s_at	COL1A1	collagen, type I, alpha 1	3.283	9.90593	0.000200165	0.00788848	1.32264	<a target="external" href="http://www.wikipathways.org/index.php/Pathway:Homo_sapiens:Inflammatory_Response_Pathway">Inflammatory_Response_Pathway</a>	skeletal development /// ossification /// phosphate transport /// response to nutrient /// sensory perception of sound /// epidermis development /// response to mechanical stimulus /// response to inorganic substance /// response to corticosteroid stimulu	structural molecule activity /// extracellular matrix structural constituent /// protein binding	extracellular region /// extracellular region /// proteinaceous extracellular matrix /// collagen /// cytoplasm /// plasma membrane
212023_s_at	MKI67	antigen identified by monoclonal antibody Ki-67	3.20348	6.98725	0.00100331	0.0165145	-0.510938	---	cell cycle /// cell proliferation	nucleotide binding /// protein binding /// ATP binding	nucleus
212776_s_at	OBSL1	obscurin-like 1	3.20345	10.2188	0.000172913	0.00741818	1.48665	---	cytoskeleton organization and biogenesis /// cardiac myofibril assembly	cytoskeletal adaptor activity /// kinase activity	intercalated disc /// Z disc /// M band /// perinuclear region of cytoplasm
205046_at	CENPE	centromere protein E, 312kDa	3.19187	8.62101	0.00038307	0.0105766	0.589426	---	mitotic metaphase /// microtubule-based movement /// cell cycle /// mitosis /// mitotic chromosome movement towards spindle pole /// mitotic metaphase plate congression /// cell division /// kinetochore assembly	nucleotide binding /// motor activity /// microtubule motor activity /// microtubule motor activity /// protein binding /// ATP binding /// kinetochore binding	chromosome, centromeric region /// chromosome, centromeric region /// condensed chromosome kinetochore /// outer kinetochore of condensed chromosome /// nucleus /// nucleus /// spindle /// microtubule /// microtubule associated complex
204891_s_at	LCK	lymphocyte-specific protein tyrosine kinase	3.19144	8.49997	0.000409029	0.0108689	0.514905	<a target="external" href="http://www.wikipathways.org/index.php/Pathway:Homo_sapiens:Inflammatory_Response_Pathway">Inflammatory_Response_Pathway</a>	protein amino acid phosphorylation /// protein amino acid phosphorylation /// cellular zinc ion homeostasis /// cellular zinc ion homeostasis /// induction of apoptosis /// induction of apoptosis /// caspase activation /// caspase activation /// intracell	nucleotide binding /// glycoprotein binding /// protein kinase activity /// protein tyrosine kinase activity /// protein tyrosine kinase activity /// protein tyrosine kinase activity /// protein tyrosine kinase activity /// non-membrane spanning protein t	pericentriolar material /// pericentriolar material /// cytoplasm /// cytosol /// plasma membrane /// plasma membrane /// plasma membrane /// membrane /// membrane raft /// membrane raft
215509_s_at	BUB1	BUB1 budding uninhibited by benzimidazoles 1 homolog (yeast)	3.1911	6.36217	0.00152712	0.0203289	-0.993871	<a target="external" href="http://www.wikipathways.org/index.php/Pathway:Homo_sapiens:Cell_cycle_KEGG">Cell_cycle_KEGG</a>	protein amino acid phosphorylation /// cell cycle /// mitosis /// mitotic cell cycle checkpoint /// mitotic cell cycle spindle assembly checkpoint /// cell proliferation /// cell division	nucleotide binding /// protein kinase activity /// protein kinase activity /// protein serine/threonine kinase activity /// ATP binding /// kinase activity /// transferase activity	kinetochore /// kinetochore /// condensed chromosome kinetochore /// nucleus /// spindle pole body
229538_s_at	IQGAP3	IQ motif containing GTPase activating protein 3	3.14449	7.18984	0.000881548	0.0155855	-0.362456	---	signal transduction /// small GTPase mediated signal transduction /// regulation of small GTPase mediated signal transduction	GTPase activator activity /// Ras GTPase activator activity /// calmodulin binding	intracellular
221541_at	CRISPLD2	cysteine-rich secretory protein LCCL domain containing 2	3.12485	7.11296	0.000925568	0.016016	-0.418361	---	lung development	---	extracellular region /// transport vesicle
210764_s_at	CYR61	cysteine-rich, angiogenic inducer, 61	3.12006	12.2074	7.44e-05	0.00505486	2.41928	<a target="external" href="http://www.wikipathways.org/index.php/Pathway:Homo_sapiens:Hypertrophy_model">Hypertrophy_model</a>	regulation of cell growth /// chemotaxis /// cell adhesion /// cell proliferation /// anatomical structure morphogenesis	protein binding /// insulin-like growth factor binding /// heparin binding /// growth factor binding	extracellular region
1554966_a_at	FILIP1L	filamin A interacting protein 1-like	3.09061	21.3505	5.03e-06	0.00160877	5.17424	---	---	---	myosin complex
223785_at	FANCI	Fanconi anemia, complementation group I	3.07797	3.79108	0.0132316	0.0752045	-3.47255	---	DNA repair /// response to DNA damage stimulus /// cell cycle	protein binding	nucleus /// chromosome
236201_at	---	---	3.07089	2.94574	0.0328371	0.130258	-4.49536	---	---	---	---
239806_at	---	---	3.07066	7.87887	0.000580486	0.0128252	0.115872	---	---	---	---
1554696_s_at	TYMS	thymidylate synthetase	3.00269	11.3368	0.000105818	0.00595296	2.03267	---	nucleobase, nucleoside, nucleotide and nucleic acid metabolic process /// dTMP biosynthetic process /// DNA replication /// DNA repair /// deoxyribonucleoside monophosphate biosynthetic process /// nucleotide biosynthetic process /// phosphoinositide-medi	thymidylate synthase activity /// thymidylate synthase activity /// methyltransferase activity /// transferase activity	cytosol
205229_s_at	COCH	coagulation factor C homolog, cochlin (Limulus polyphemus)	3.00037	6.02312	0.0019457	0.0233264	-1.27274	---	sensory perception of sound /// sensory perception of sound	---	extracellular region /// proteinaceous extracellular matrix
203390_s_at	KIF3C	kinesin family member 3C	2.99873	15.3421	2.49e-05	0.00312609	3.59014	---	translation /// microtubule-based movement	nucleotide binding /// structural constituent of ribosome /// motor activity /// motor activity /// microtubule motor activity /// ATP binding	intracellular /// ribosome /// kinesin complex /// microtubule /// microtubule associated complex
201969_at	NASP	nuclear autoantigenic sperm protein (histone-binding)	2.94518	9.78576	0.000211979	0.00813633	1.25823	---	blastocyst development /// DNA replication /// DNA replication /// transport /// cell cycle /// cell cycle /// cell proliferation /// protein transport /// histone exchange	binding /// protein binding /// Hsp90 protein binding	nucleus /// nucleus /// cytoplasm
201890_at	RRM2	ribonucleotide reductase M2 polypeptide	2.93013	8.5754	0.000392614	0.0107051	0.561465	---	DNA replication /// DNA replication /// deoxyribonucleoside diphosphate metabolic process /// oxidation reduction	ribonucleoside-diphosphate reductase activity /// ribonucleoside-diphosphate reductase activity /// iron ion binding /// protein binding /// oxidoreductase activity /// metal ion binding /// transition metal ion binding	cytoplasm /// cytoplasm /// cytosol
212949_at	NCAPH	non-SMC condensin I complex, subunit H	2.92718	6.96053	0.00102082	0.0166616	-0.530803	---	mitotic cell cycle /// cell cycle /// mitosis /// mitotic chromosome condensation /// mitotic chromosome condensation /// cell division	---	nucleus /// cytoplasm
203764_at	DLGAP5	discs, large (Drosophila) homolog-associated protein 5	2.92425	6.13626	0.00179247	0.0223027	-1.17829	---	M phase of mitotic cell cycle /// M phase of mitotic cell cycle /// cell cycle /// mitotic chromosome movement towards spindle pole /// cell-cell signaling /// cell proliferation /// positive regulation of mitotic metaphase/anaphase transition	phosphoprotein phosphatase activity /// phosphoprotein phosphatase activity /// protein binding	nucleus /// nucleus /// nucleus /// cytoplasm /// spindle pole centrosome /// spindle pole centrosome
204916_at	RAMP1	receptor (G protein-coupled) activity modifying protein 1	2.91453	8.95624	0.000320807	0.00977192	0.790645	<a target="external" href="http://www.wikipathways.org/index.php/Pathway:Homo_sapiens:Smooth_muscle_contraction">Smooth_muscle_contraction</a>	transport /// intracellular protein transport /// regulation of G-protein coupled receptor protein signaling pathway /// regulation of G-protein coupled receptor protein signaling pathway	receptor activity /// protein transporter activity /// protein transporter activity	plasma membrane /// integral to plasma membrane /// membrane /// integral to membrane
229610_at	CKAP2L	cytoskeleton associated protein 2-like	2.89662	8.09032	0.000513902	0.0120807	0.254947	---	---	---	---
221756_at	PIK3IP1	phosphoinositide-3-kinase interacting protein 1	2.89577	9.76274	0.000214336	0.00819895	1.2458	---	---	---	membrane /// integral to membrane
209891_at	SPC25	SPC25, NDC80 kinetochore complex component, homolog (S. cerevisiae)	2.88055	8.24955	0.000469712	0.0116116	0.357447	---	cell cycle /// mitosis /// cell division	protein binding	condensed chromosome kinetochore /// nucleus
209773_s_at	RRM2	ribonucleotide reductase M2 polypeptide	2.87463	7.28039	0.000832845	0.0150332	-0.297282	---	DNA replication /// DNA replication /// deoxyribonucleoside diphosphate metabolic process /// oxidation reduction	ribonucleoside-diphosphate reductase activity /// ribonucleoside-diphosphate reductase activity /// iron ion binding /// protein binding /// oxidoreductase activity /// metal ion binding /// transition metal ion binding	cytoplasm /// cytoplasm /// cytosol
226446_at	HES6	hairy and enhancer of split 6 (Drosophila)	2.8722	3.14657	0.0261887	0.115072	-4.24308	---	transcription /// regulation of transcription, DNA-dependent /// regulation of transcription, DNA-dependent /// regulation of transcription, DNA-dependent /// regulation of transcription from RNA polymerase II promoter /// multicellular organismal develop	DNA binding /// transcription factor activity /// transcription factor activity /// transcription cofactor activity /// transcription cofactor activity /// transcription regulator activity	nucleus /// transcription factor complex /// transcription factor complex
222857_s_at	KCNMB4	potassium large conductance calcium-activated channel, subfamily M, beta member 4	2.85475	14.4471	3.32e-05	0.00366862	3.28658	---	regulation of action potential /// detection of calcium ion /// transport /// ion transport /// potassium ion transport /// potassium ion transport /// potassium ion transport /// synaptic transmission /// regulation of action potential in neuron /// regu	ion channel activity /// protein binding /// calcium-activated potassium channel activity /// calcium-activated potassium channel activity	integral to plasma membrane /// voltage-gated potassium channel complex /// membrane /// integral to membrane
229613_at	---	---	2.84899	7.29252	0.000826569	0.015021	-0.288611	---	---	---	---
235572_at	SPC24	SPC24, NDC80 kinetochore complex component, homolog (S. cerevisiae)	2.8327	5.77965	0.00233121	0.0257192	-1.48093	---	cell cycle /// mitosis /// cell division	protein binding	condensed chromosome kinetochore /// nucleus
213668_s_at	SOX4	SRY (sex determining region Y)-box 4	2.82963	6.4943	0.00139351	0.019285	-0.888524	---	transcription /// regulation of transcription, DNA-dependent	DNA binding /// transcription factor activity	nucleus
204603_at	EXO1	exonuclease 1	2.8218	6.598	0.00129827	0.0185346	-0.807103	---	DNA repair /// DNA repair /// mismatch repair /// mismatch repair /// mismatch repair /// mismatch repair /// mismatch repair /// DNA recombination /// DNA recombination /// immune response /// response to DNA damage stimulus /// meiosis	DNA binding /// DNA binding /// DNA binding /// catalytic activity /// nuclease activity /// endonuclease activity /// ribonuclease H activity /// exonuclease activity /// exonuclease activity /// protein binding /// 5'-3' exonuclease activity /// 5'-3' e	nucleus /// nucleus
243231_at	SLC38A11	solute carrier family 38, member 11	2.80675	12.3031	7.17e-05	0.00494576	2.4599	---	transport /// ion transport /// sodium ion transport /// amino acid transport	sodium ion binding	membrane /// integral to membrane
212020_s_at	MKI67	antigen identified by monoclonal antibody Ki-67	2.78732	7.69101	0.000648419	0.0135087	-0.0106322	---	cell cycle /// cell proliferation	nucleotide binding /// protein binding /// ATP binding	nucleus
206010_at	HABP2	hyaluronan binding protein 2	2.78696	10.6079	0.000144958	0.00687121	1.68353	---	proteolysis /// cell adhesion	catalytic activity /// serine-type endopeptidase activity /// glycosaminoglycan binding /// peptidase activity /// hydrolase activity	extracellular region /// extracellular region /// extracellular space
205673_s_at	ASB9	ankyrin repeat and SOCS box-containing 9	2.78602	6.95098	0.00102717	0.0166866	-0.537921	---	intracellular signaling cascade	---	---
201418_s_at	SOX4	SRY (sex determining region Y)-box 4	2.78593	6.64446	0.00125811	0.0182534	-0.770968	---	transcription /// regulation of transcription, DNA-dependent	DNA binding /// transcription factor activity	nucleus
212142_at	MCM4	minichromosome maintenance complex component 4	2.7847	4.39675	0.00738052	0.0521224	-2.80614	<a target="external" href="http://www.wikipathways.org/index.php/Pathway:Homo_sapiens:Cell_cycle_KEGG">Cell_cycle_KEGG</a> /// <a target="external" href="http://www.wikipathways.org/index.php/Pathway:Homo_sapiens:DNA_replication_Reactome">DNA_replication_	DNA replication /// DNA replication /// DNA replication /// DNA unwinding during replication /// DNA replication initiation /// transcription /// regulation of transcription, DNA-dependent	nucleotide binding /// DNA binding /// DNA helicase activity /// single-stranded DNA binding /// protein binding /// protein binding /// ATP binding /// ATP binding /// hydrolase activity /// nucleoside-triphosphatase activity	nucleus /// nucleus /// nucleoplasm
209101_at	CTGF	connective tissue growth factor	2.77259	7.18565	0.000883879	0.0155942	-0.365485	---	cartilage condensation /// ossification /// angiogenesis /// regulation of cell growth /// DNA replication /// cell adhesion /// cell-matrix adhesion /// integrin-mediated signaling pathway /// intracellular signaling cascade /// fibroblast growth factor	integrin binding /// protein binding /// insulin-like growth factor binding /// insulin-like growth factor binding /// growth factor activity /// heparin binding	extracellular region /// proteinaceous extracellular matrix /// proteinaceous extracellular matrix /// plasma membrane
203418_at	CCNA2	cyclin A2	2.77025	6.87151	0.00108183	0.0170696	-0.597476	<a target="external" href="http://www.wikipathways.org/index.php/Pathway:Homo_sapiens:Cell_cycle_KEGG">Cell_cycle_KEGG</a>	cell cycle /// mitosis /// mitotic cell cycle G2/M transition DNA damage checkpoint /// positive regulation of transcription /// cell division	protein binding /// protein binding	female pronucleus /// male pronucleus /// nucleus /// nucleus /// nucleoplasm /// cytoplasm
226869_at	MEGF6	multiple EGF-like-domains 6	2.76356	15.3401	2.49e-05	0.00312609	3.58947	---	---	calcium ion binding /// calcium ion binding	---
219740_at	VASH2	vasohibin 2	2.762	6.40826	0.00147887	0.0199542	-0.956921	---	---	---	---
202095_s_at	BIRC5	baculoviral IAP repeat-containing 5	2.76156	4.70804	0.00557839	0.0438967	-2.485	<a target="external" href="http://www.wikipathways.org/index.php/Pathway:Homo_sapiens:Apoptosis">Apoptosis</a>	G2/M transition of mitotic cell cycle /// cytokinesis /// apoptosis /// anti-apoptosis /// cell cycle /// mitosis /// cell surface receptor linked signal transduction /// protein complex localization /// protein complex localization /// positive regulatio	endopeptidase inhibitor activity /// cysteine protease inhibitor activity /// receptor activity /// receptor activity /// protein binding /// protein binding /// microtubule binding /// peptidase activity /// zinc ion binding /// zinc ion binding /// tubu	chromosome, centromeric region /// chromosome, centromeric region /// chromosome, centromeric region /// intracellular /// nucleus /// chromosome /// cytoplasm /// cytoplasm /// cytoplasm /// centriole /// cytosol /// spindle microtubule /// cytoplasmic m
232230_at	C10orf75	Chromosome 10 open reading frame 75	2.74682	6.28328	0.00161414	0.0209282	-1.05765	---	---	---	---
218726_at	HJURP	Holliday junction recognition protein	2.7433	5.52912	0.00282565	0.0288573	-1.70248	---	---	DNA binding	nucleus
235343_at	VASH2	vasohibin 2	2.73554	4.92666	0.00461757	0.0389832	-2.26776	---	---	---	---
221521_s_at	GINS2	GINS complex subunit 2 (Psf2 homolog)	2.72945	9.57889	0.000234331	0.00853537	1.14545	---	DNA replication	protein binding	nucleus
239253_at	---	---	2.70847	8.04887	0.000526205	0.0121652	0.227956	---	---	---	---
204315_s_at	GTSE1	G-2 and S-phase expressed 1	2.70487	8.47344	0.000414994	0.0109285	0.498438	---	G2 phase of mitotic cell cycle /// DNA damage response, signal transduction by p53 class mediator resulting in cell cycle arrest /// microtubule-based process	---	cytoplasm /// microtubule /// cytoplasmic microtubule
230318_at	SERPINA1	serpin peptidase inhibitor, clade A (alpha-1 antiproteinase, antitrypsin), member 1	2.70015	10.2658	0.000169214	0.00732438	1.51084	---	acute-phase response /// blood coagulation	endopeptidase inhibitor activity /// serine-type endopeptidase inhibitor activity /// serine-type endopeptidase inhibitor activity /// protein binding /// peptidase activity /// hydrolase activity	extracellular region /// extracellular region /// extracellular region /// extracellular space /// platelet alpha granule lumen
201289_at	CYR61	cysteine-rich, angiogenic inducer, 61	2.69687	6.82663	0.00111422	0.0172909	-0.631371	<a target="external" href="http://www.wikipathways.org/index.php/Pathway:Homo_sapiens:Hypertrophy_model">Hypertrophy_model</a>	regulation of cell growth /// chemotaxis /// cell adhesion /// cell proliferation /// anatomical structure morphogenesis	protein binding /// insulin-like growth factor binding /// heparin binding /// growth factor binding	extracellular region
226530_at	BMF	Bcl2 modifying factor	2.69685	11.0433	0.000119835	0.0062217	1.89503	---	apoptosis /// apoptosis	protein binding /// protein binding	cytosol /// plasma membrane /// myosin complex
204081_at	NRGN	neurogranin (protein kinase C substrate, RC3)	2.69076	4.26996	0.00830328	0.056328	-2.94103	---	signal transduction /// nervous system development	calmodulin binding /// calmodulin binding	---
202262_x_at	DDAH2	dimethylarginine dimethylaminohydrolase 2	2.6885	9.23314	0.000278322	0.00917968	0.951366	---	arginine catabolic process /// nitric oxide biosynthetic process /// anti-apoptosis /// defense response /// response to unfolded protein /// nitric oxide mediated signal transduction /// response to nutrient	catalytic activity /// protein binding /// dimethylargininase activity /// hydrolase activity /// hydrolase activity, acting on carbon-nitrogen (but not peptide) bonds, in linear amidines /// NF-kappaB binding	cytoplasm /// cytosol /// protein complex
1554408_a_at	TK1	thymidine kinase 1, soluble	2.68083	7.4418	0.000753732	0.0144243	-0.182898	---	nucleobase, nucleoside, nucleotide and nucleic acid metabolic process /// DNA replication	nucleotide binding /// thymidine kinase activity /// thymidine kinase activity /// ATP binding /// kinase activity /// transferase activity /// nucleoside kinase activity	cytoplasm /// cytosol
201416_at	SOX4	SRY (sex determining region Y)-box 4	2.67629	6.72166	0.0011946	0.0178906	-0.711416	---	transcription /// regulation of transcription, DNA-dependent	DNA binding /// transcription factor activity	nucleus
218115_at	ASF1B	ASF1 anti-silencing function 1 homolog B (S. cerevisiae)	2.67248	7.13064	0.000915218	0.015907	-0.405458	---	chromatin assembly or disassembly /// nucleosome assembly /// transcription /// regulation of transcription, DNA-dependent /// multicellular organismal development /// spermatogenesis /// chromatin modification /// cell differentiation	protein binding /// histone binding	chromatin /// nucleus
205034_at	CCNE2	cyclin E2	2.6657	8.80258	0.000347717	0.0100897	0.699341	<a target="external" href="http://www.wikipathways.org/index.php/Pathway:Homo_sapiens:Cell_cycle_KEGG">Cell_cycle_KEGG</a> /// <a target="external" href="http://www.wikipathways.org/index.php/Pathway:Homo_sapiens:G1_to_S_cell_cycle_Reactome">G1_to_S_cell_	cell cycle checkpoint /// regulation of cyclin-dependent protein kinase activity /// DNA replication initiation /// cell cycle /// cell division	protein binding /// cyclin-dependent protein kinase regulator activity	nucleus /// nucleoplasm /// cytosol
205472_s_at	DACH1	dachshund homolog 1 (Drosophila)	2.66141	3.77202	0.0134889	0.0760293	-3.49444	---	transcription /// regulation of transcription, DNA-dependent /// multicellular organismal development	nucleotide binding /// DNA binding /// protein binding	nucleus
205167_s_at	CDC25C	cell division cycle 25 homolog C (S. pombe)	2.66099	6.74165	0.00117877	0.0177561	-0.696087	<a target="external" href="http://www.wikipathways.org/index.php/Pathway:Homo_sapiens:Cell_cycle_KEGG">Cell_cycle_KEGG</a>	regulation of cyclin-dependent protein kinase activity /// M phase of mitotic cell cycle /// M phase of mitotic cell cycle /// DNA replication /// protein amino acid dephosphorylation /// cell cycle /// mitosis /// regulation of mitosis /// traversing sta	phosphoprotein phosphatase activity /// protein tyrosine phosphatase activity /// protein tyrosine phosphatase activity /// protein binding /// hydrolase activity	intracellular /// nucleus /// nucleoplasm /// cytosol
205733_at	BLM	Bloom syndrome	2.65382	4.45167	0.00701819	0.050353	-2.74845	---	regulation of cyclin-dependent protein kinase activity /// G2 phase of mitotic cell cycle /// telomere maintenance /// double-strand break repair via homologous recombination /// DNA replication /// DNA repair /// DNA repair /// DNA recombination /// DNA	nucleotide binding /// bubble DNA binding /// DNA strand annealing activity /// p53 binding /// nucleic acid binding /// DNA binding /// single-stranded DNA binding /// catalytic activity /// ATP-dependent DNA helicase activity /// helicase activity /// h	chromosome, telomeric region /// lateral element /// intracellular /// nucleus /// nucleus /// replication fork /// nucleolus /// nuclear matrix /// PML body
238682_at	CCDC96	coiled-coil domain containing 96	2.64769	39.6513	2.46e-07	0.000786578	7.51925	---	---	---	---
204318_s_at	GTSE1	G-2 and S-phase expressed 1	2.64519	7.29823	0.000823633	0.0149965	-0.28453	---	G2 phase of mitotic cell cycle /// DNA damage response, signal transduction by p53 class mediator resulting in cell cycle arrest /// microtubule-based process	---	cytoplasm /// microtubule /// cytoplasmic microtubule
215537_x_at	DDAH2	dimethylarginine dimethylaminohydrolase 2	2.64325	12.4734	6.72e-05	0.00480587	2.53139	---	arginine catabolic process /// nitric oxide biosynthetic process /// anti-apoptosis /// defense response /// response to unfolded protein /// nitric oxide mediated signal transduction /// response to nutrient	catalytic activity /// protein binding /// dimethylargininase activity /// hydrolase activity /// hydrolase activity, acting on carbon-nitrogen (but not peptide) bonds, in linear amidines /// NF-kappaB binding	cytoplasm /// cytosol /// protein complex
223381_at	NUF2	NUF2, NDC80 kinetochore complex component, homolog (S. cerevisiae)	2.62655	8.4917	0.000410876	0.0108792	0.50978	---	cell cycle /// chromosome segregation /// mitosis /// cell division	protein binding	chromosome, centromeric region /// chromosome, centromeric region /// condensed chromosome kinetochore /// nucleus
225592_at	NRM	nurim (nuclear envelope membrane protein)	2.62236	11.8603	8.54e-05	0.00534428	2.26887	---	---	---	nucleus /// nuclear envelope /// nuclear inner membrane /// membrane /// integral to membrane
219306_at	KIF15	kinesin family member 15	2.61734	6.09817	0.00184241	0.0225955	-1.20993	---	microtubule-based movement /// mitosis /// cell proliferation	nucleotide binding /// DNA binding /// motor activity /// motor activity /// microtubule motor activity /// ATP binding	cytoplasm /// centrosome /// spindle /// plus-end kinesin complex /// microtubule /// microtubule associated complex
212021_s_at	MKI67	antigen identified by monoclonal antibody Ki-67	2.61433	5.91141	0.0021124	0.0243599	-1.36741	---	cell cycle /// cell proliferation	nucleotide binding /// protein binding /// ATP binding	nucleus
243840_at	---	---	2.61228	5.58406	0.00270739	0.0282683	-1.65324	---	---	---	---
235456_at	---	---	2.60785	4.21556	0.00873992	0.0580128	-2.99966	---	---	---	---
202589_at	TYMS	thymidylate synthetase	2.60053	8.42074	0.000427158	0.0111022	0.465574	---	nucleobase, nucleoside, nucleotide and nucleic acid metabolic process /// dTMP biosynthetic process /// DNA replication /// DNA repair /// deoxyribonucleoside monophosphate biosynthetic process /// nucleotide biosynthetic process /// phosphoinositide-medi	thymidylate synthase activity /// thymidylate synthase activity /// methyltransferase activity /// transferase activity	cytosol
202338_at	TK1	thymidine kinase 1, soluble	2.59164	5.73257	0.0024158	0.0263352	-1.52198	---	nucleobase, nucleoside, nucleotide and nucleic acid metabolic process /// DNA replication	nucleotide binding /// thymidine kinase activity /// thymidine kinase activity /// ATP binding /// kinase activity /// transferase activity /// nucleoside kinase activity	cytoplasm /// cytosol
228004_at	C20orf56	chromosome 20 open reading frame 56	2.58727	4.43563	0.00712182	0.0508784	-2.76526	---	---	---	---
202580_x_at	FOXM1	forkhead box M1	2.5777	5.55969	0.00275911	0.0285881	-1.67503	---	transcription /// regulation of transcription, DNA-dependent	DNA binding /// transcription factor activity /// protein binding /// sequence-specific DNA binding	nucleus
215942_s_at	GTSE1	G-2 and S-phase expressed 1	2.56979	7.32953	0.000807757	0.0148463	-0.262219	---	G2 phase of mitotic cell cycle /// DNA damage response, signal transduction by p53 class mediator resulting in cell cycle arrest /// microtubule-based process	---	cytoplasm /// microtubule /// cytoplasmic microtubule
202965_s_at	CAPN6	calpain 6	2.56859	3.27473	0.0227444	0.105582	-4.08497	<a target="external" href="http://www.wikipathways.org/index.php/Pathway:Homo_sapiens:Integrin-mediated_cell_adhesion_KEGG">Integrin-mediated_cell_adhesion_KEGG</a>	proteolysis	calcium-dependent cysteine-type endopeptidase activity /// calcium-dependent cysteine-type endopeptidase activity	intracellular
219502_at	NEIL3	nei endonuclease VIII-like 3 (E. coli)	2.5556	10.446	0.00015588	0.00706293	1.60253	---	DNA repair /// base-excision repair /// nucleotide-excision repair /// response to DNA damage stimulus	nucleic acid binding /// DNA binding /// damaged DNA binding /// DNA-(apurinic or apyrimidinic site) lyase activity /// zinc ion binding /// hydrolase activity, hydrolyzing N-glycosyl compounds /// metal ion binding	intracellular /// nucleus
228788_at	YPEL1	yippee-like 1 (Drosophila)	2.55236	2.83615	0.0372518	0.139278	-4.63519	---	---	---	nucleus
204817_at	ESPL1	extra spindle pole bodies homolog 1 (S. cerevisiae)	2.55202	5.05956	0.00412828	0.0364934	-2.13893	<a target="external" href="http://www.wikipathways.org/index.php/Pathway:Homo_sapiens:Cell_cycle_KEGG">Cell_cycle_KEGG</a>	mitotic sister chromatid segregation /// cytokinesis /// proteolysis /// apoptosis /// chromosome segregation /// establishment of mitotic spindle localization /// positive regulation of mitotic metaphase/anaphase transition /// negative regulation of sis	catalytic activity /// protein binding /// peptidase activity /// cysteine-type peptidase activity /// cysteine-type peptidase activity /// hydrolase activity	nucleus /// cytoplasm /// centrosome
217645_at	COX16	COX16 cytochrome c oxidase assembly homolog (S. cerevisiae)	2.54078	5.29387	0.00340598	0.0324257	-1.91758	---	---	---	mitochondrion /// membrane /// integral to membrane /// mitochondrial membrane
211519_s_at	KIF2C	kinesin family member 2C	2.53507	7.18323	0.000885232	0.0156018	-0.367239	---	microtubule-based movement /// mitosis /// cell proliferation /// establishment or maintenance of microtubule cytoskeleton polarity	nucleotide binding /// motor activity /// microtubule motor activity /// microtubule motor activity /// protein binding /// ATP binding /// centromeric DNA binding	chromosome, centromeric region /// nucleus /// cytoplasm /// cytoskeleton /// kinesin complex /// microtubule /// microtubule associated complex /// microtubule cytoskeleton
235609_at	---	---	2.5347	8.16943	0.000491356	0.0118037	0.306107	---	---	---	---
224910_at	CARHSP1	calcium regulated heat stable protein 1, 24kDa	2.534	25.2261	2.24e-06	0.00128303	5.89995	---	regulation of transcription, DNA-dependent /// intracellular signaling cascade	nucleic acid binding /// DNA binding /// protein binding /// phosphatase binding	cytoplasm
219978_s_at	NUSAP1	nucleolar and spindle associated protein 1	2.53179	10.7416	0.000136627	0.00666269	1.74941	---	mitotic sister chromatid segregation /// cytokinesis after mitosis /// cell cycle /// mitosis /// mitotic chromosome condensation /// establishment of mitotic spindle localization /// positive regulation of mitosis /// cell division	DNA binding	nucleus /// cytoplasm /// microtubule
205471_s_at	DACH1	dachshund homolog 1 (Drosophila)	2.53059	5.06377	0.00411381	0.0363845	-2.13489	---	transcription /// regulation of transcription, DNA-dependent /// multicellular organismal development	nucleotide binding /// DNA binding /// protein binding	nucleus
228915_at	DACH1	dachshund homolog 1 (Drosophila)	2.5303	5.55125	0.00277728	0.028673	-1.68259	---	transcription /// regulation of transcription, DNA-dependent /// multicellular organismal development	nucleotide binding /// DNA binding /// protein binding	nucleus
204602_at	DKK1	dickkopf homolog 1 (Xenopus laevis)	2.52721	11.2215	0.000111078	0.00608186	1.97904	---	multicellular organismal development /// Wnt receptor signaling pathway /// negative regulation of Wnt receptor signaling pathway /// embryonic limb morphogenesis	signal transducer activity /// protein binding /// protein binding /// growth factor activity /// low-density lipoprotein receptor binding	extracellular region /// plasma membrane
203744_at	HMGB3	high-mobility group box 3	2.52318	9.2912	0.000270287	0.00905196	0.984456	---	regulation of transcription, DNA-dependent /// multicellular organismal development /// negative regulation of B cell differentiation /// negative regulation of myeloid cell differentiation	DNA binding /// DNA bending activity	chromatin /// nucleus /// chromosome
226592_at	ZNF618	zinc finger protein 618	2.51332	5.3756	0.00318974	0.0312007	-1.84205	---	transcription /// regulation of transcription, DNA-dependent	DNA binding /// zinc ion binding /// metal ion binding /// protein dimerization activity	intracellular /// nucleus
223307_at	CDCA3	cell division cycle associated 3	2.51057	7.12634	0.000917725	0.0159179	-0.408595	---	cell cycle /// mitosis /// cell division	---	cytoplasm
229304_s_at	MLF1IP	MLF1 interacting protein	2.50046	6.36598	0.00152306	0.0202987	-0.990808	---	transcription /// regulation of transcription, DNA-dependent /// signal transduction /// interspecies interaction between organisms	transcription factor activity /// signal transducer activity	chromosome, centromeric region /// condensed chromosome kinetochore /// nucleus /// chromosome /// cytoplasm
220840_s_at	C1orf112	chromosome 1 open reading frame 112	2.48688	14.2016	3.61e-05	0.00386422	3.19937	---	---	---	---
204444_at	KIF11	kinesin family member 11	2.48256	10.9426	0.000125149	0.00633065	1.84691	---	microtubule-based movement /// cell cycle /// mitotic spindle organization and biogenesis /// mitosis /// mitosis /// mitotic centrosome separation /// spindle pole body organization and biogenesis /// cell division	nucleotide binding /// motor activity /// microtubule motor activity /// microtubule motor activity /// ATP binding	spindle pole /// spindle /// kinesin complex /// microtubule /// microtubule associated complex /// spindle microtubule
221336_at	ATOH1	atonal homolog 1 (Drosophila)	2.47989	2.7939	0.0391272	0.142837	-4.68946	---	neuron migration /// transcription /// regulation of transcription, DNA-dependent /// transcription from RNA polymerase II promoter /// apoptosis /// axon guidance /// central nervous system development /// brain development /// inner ear morphogenesis //	DNA binding /// transcription factor activity /// protein binding /// transcription regulator activity /// chromatin DNA binding	nucleus
204135_at	FILIP1L	filamin A interacting protein 1-like	2.4785	5.86966	0.00217901	0.0248102	-1.40317	---	---	---	myosin complex
225687_at	FAM83D	family with sequence similarity 83, member D	2.47289	6.83483	0.00110822	0.0172386	-0.625162	---	---	---	---
204887_s_at	PLK4	polo-like kinase 4 (Drosophila)	2.46808	6.0675	0.00188382	0.0229543	-1.23552	---	protein amino acid phosphorylation /// protein amino acid phosphorylation	nucleotide binding /// protein kinase activity /// protein serine/threonine kinase activity /// protein serine/threonine kinase activity /// protein tyrosine kinase activity /// protein binding /// protein binding /// ATP binding /// kinase activity /// t	---
1552619_a_at	ANLN	anillin, actin binding protein	2.46448	5.41317	0.00309577	0.0306673	-1.80762	---	cytokinesis /// septin ring assembly /// cell cycle /// mitosis /// regulation of exit from mitosis /// cell division	actin binding /// actin binding /// actin binding	nucleus /// cytoplasm /// contractile ring /// cytoskeleton /// actin cytoskeleton
218039_at	NUSAP1	nucleolar and spindle associated protein 1	2.45264	10.3602	0.000162064	0.00718955	1.55909	---	mitotic sister chromatid segregation /// cytokinesis after mitosis /// cell cycle /// mitosis /// mitotic chromosome condensation /// establishment of mitotic spindle localization /// positive regulation of mitosis /// cell division	DNA binding	nucleus /// cytoplasm /// microtubule
220651_s_at	MCM10	minichromosome maintenance complex component 10	2.45164	5.12743	0.00390201	0.0352176	-2.07407	---	DNA replication /// DNA replication	protein binding /// zinc ion binding /// metal ion binding	nucleus /// nucleus /// nucleoplasm
223204_at	C4orf18	chromosome 4 open reading frame 18	2.45049	3.87552	0.0121577	0.0714889	-3.37627	---	---	---	Golgi membrane /// Golgi apparatus /// Golgi apparatus /// membrane /// integral to membrane
209464_at	AURKB	aurora kinase B	2.44705	6.30547	0.00158909	0.0207975	-1.03965	---	cytokinesis /// protein amino acid phosphorylation /// cell cycle /// mitosis /// cell division	nucleotide binding /// magnesium ion binding /// protein kinase activity /// protein serine/threonine kinase activity /// protein binding /// ATP binding /// kinase activity /// transferase activity /// metal ion binding	chromosome, centromeric region /// nucleus /// chromosome /// spindle /// midbody
213658_at	---	---	2.44365	21.9779	4.37e-06	0.00153829	5.30439	---	---	---	---
214909_s_at	DDAH2	dimethylarginine dimethylaminohydrolase 2	2.44176	8.09798	0.000511665	0.0120761	0.259923	---	arginine catabolic process /// nitric oxide biosynthetic process /// anti-apoptosis /// defense response /// response to unfolded protein /// nitric oxide mediated signal transduction /// response to nutrient	catalytic activity /// protein binding /// dimethylargininase activity /// hydrolase activity /// hydrolase activity, acting on carbon-nitrogen (but not peptide) bonds, in linear amidines /// NF-kappaB binding	cytoplasm /// cytosol /// protein complex
203637_s_at	MID1	midline 1 (Opitz/BBB syndrome)	2.43921	4.95556	0.00450564	0.0384938	-2.23954	---	microtubule cytoskeleton organization and biogenesis /// pattern specification process	protein binding /// protein binding /// zinc ion binding /// ligase activity /// metal ion binding	intracellular /// cytoplasm /// cytoskeleton /// microtubule /// microtubule associated complex
239169_at	RDM1	RAD52 motif 1	2.43626	5.58798	0.00269917	0.0282086	-1.64974	---	---	nucleotide binding /// nucleic acid binding /// DNA binding /// RNA binding	nucleus /// cytoplasm
38158_at	ESPL1	extra spindle pole bodies homolog 1 (S. cerevisiae)	2.42257	6.52853	0.00136118	0.0190554	-0.861522	<a target="external" href="http://www.wikipathways.org/index.php/Pathway:Homo_sapiens:Cell_cycle_KEGG">Cell_cycle_KEGG</a>	mitotic sister chromatid segregation /// cytokinesis /// proteolysis /// apoptosis /// chromosome segregation /// establishment of mitotic spindle localization /// positive regulation of mitotic metaphase/anaphase transition /// negative regulation of sis	catalytic activity /// protein binding /// peptidase activity /// cysteine-type peptidase activity /// cysteine-type peptidase activity /// hydrolase activity	nucleus /// cytoplasm /// centrosome
238323_at	TEAD2	TEA domain family member 2	2.41963	7.85604	0.000588275	0.0128942	0.100646	---	transcription /// regulation of transcription, DNA-dependent /// regulation of transcription, DNA-dependent /// positive regulation of transcription from RNA polymerase II promoter	DNA binding /// transcription factor activity /// transcription factor activity /// transcription activator activity	nucleus /// nucleus /// transcription factor complex
221258_s_at	KIF18A	kinesin family member 18A	2.41311	23.4982	3.16e-06	0.00139001	5.5985	---	transport /// microtubule-based movement /// protein transport	nucleotide binding /// motor activity /// microtubule motor activity /// ATP binding	nucleus /// cytoplasm /// microtubule /// microtubule associated complex /// microtubule cytoskeleton /// cell projection
203389_at	KIF3C	kinesin family member 3C	2.41192	9.01011	0.000311965	0.00961864	0.822295	---	translation /// microtubule-based movement	nucleotide binding /// structural constituent of ribosome /// motor activity /// motor activity /// microtubule motor activity /// ATP binding	intracellular /// ribosome /// kinesin complex /// microtubule /// microtubule associated complex
238984_at	REG4	regenerating islet-derived family, member 4	2.41105	2.8986	0.0346603	0.134084	-4.55534	---	---	binding /// sugar binding	extracellular region
219732_at	RP11-35N6.1	plasticity related gene 3	2.40589	2.58998	0.0497854	0.159787	-4.95404	---	---	catalytic activity	membrane /// integral to membrane
201710_at	MYBL2	v-myb myeloblastosis viral oncogene homolog (avian)-like 2	2.4019	6.31127	0.00158261	0.0207618	-1.03495	---	transcription /// regulation of transcription, DNA-dependent /// regulation of transcription	DNA binding /// transcription factor activity	nucleus
227719_at	SMAD9	SMAD family member 9	2.40141	7.10443	0.00093061	0.0160428	-0.424594	<a target="external" href="http://www.wikipathways.org/index.php/Pathway:Homo_sapiens:TGF_Beta_Signaling_Pathway">TGF_Beta_Signaling_Pathway</a>	transcription /// regulation of transcription, DNA-dependent /// transforming growth factor beta receptor signaling pathway /// BMP signaling pathway	transcription factor activity /// protein binding	intracellular /// intracellular /// nucleus /// nucleoplasm /// transcription factor complex /// cytoplasm /// cytosol
1553971_a_at	tcag7.1177	opposite strand transcription unit to STAG3	2.39245	5.967	0.00202743	0.0238064	-1.32012	---	---	---	---
218355_at	KIF4A	kinesin family member 4A	2.37815	4.66593	0.00578933	0.0448103	-2.52762	---	organelle organization and biogenesis /// microtubule-based movement /// anterograde axon cargo transport	nucleotide binding /// DNA binding /// motor activity /// microtubule motor activity /// microtubule motor activity /// protein binding /// ATP binding	nucleus /// cytoplasm /// microtubule /// microtubule associated complex /// spindle microtubule /// nuclear matrix
232596_at	DIAPH3	diaphanous homolog 3 (Drosophila)	2.37769	6.88091	0.00107519	0.0170346	-0.5904	---	cellular component organization and biogenesis /// actin cytoskeleton organization and biogenesis	nucleic acid binding /// actin binding /// pancreatic ribonuclease activity /// Rho GTPase binding	---
228323_at	CASC5	cancer susceptibility candidate 5	2.37375	10.3248	0.000164703	0.00723072	1.54104	---	acrosome formation	protein binding	acrosome /// nucleus /// nucleus
226408_at	TEAD2	TEA domain family member 2	2.36951	7.35904	0.000793122	0.0147129	-0.241264	---	transcription /// regulation of transcription, DNA-dependent /// regulation of transcription, DNA-dependent /// positive regulation of transcription from RNA polymerase II promoter	DNA binding /// transcription factor activity /// transcription factor activity /// transcription activator activity	nucleus /// nucleus /// transcription factor complex
210559_s_at	CDC2	cell division cycle 2, G1 to S and G2 to M	2.36298	6.75044	0.0011719	0.0177471	-0.689365	<a target="external" href="http://www.wikipathways.org/index.php/Pathway:Homo_sapiens:Cell_cycle_KEGG">Cell_cycle_KEGG</a>	protein amino acid phosphorylation /// anti-apoptosis /// cell cycle /// mitosis /// anaphase-promoting complex-dependent proteasomal ubiquitin-dependent protein catabolic process /// cell division /// positive regulation of ubiquitin-protein ligase activ	nucleotide binding /// protein kinase activity /// protein kinase activity /// protein serine/threonine kinase activity /// cyclin-dependent protein kinase activity /// cyclin-dependent protein kinase activity /// cyclin-dependent protein kinase activity	nucleus /// nucleus /// nucleus /// nucleoplasm /// cytosol /// spindle microtubule /// midbody
228252_at	PIF1	PIF1 5'-to-3' DNA helicase homolog (S. cerevisiae)	2.36025	10.0668	0.000185555	0.00761563	1.40764	---	regulation of telomere maintenance /// negative regulation of telomerase activity	nucleotide binding /// magnesium ion binding /// DNA binding /// helicase activity /// ATP binding /// ATP binding /// hydrolase activity /// single-stranded DNA-dependent ATP-dependent DNA helicase activity /// telomeric DNA binding /// ATP-dependent 5'-	nuclear chromosome, telomeric region /// nucleus
209709_s_at	HMMR	hyaluronan-mediated motility receptor (RHAMM)	2.35927	5.01052	0.00430141	0.0372995	-2.18619	---	---	receptor activity /// hyaluronic acid binding	cytoplasm /// cell surface
203636_at	MID1	midline 1 (Opitz/BBB syndrome)	2.35836	4.60538	0.00610916	0.0462066	-2.58935	---	microtubule cytoskeleton organization and biogenesis /// pattern specification process	protein binding /// protein binding /// zinc ion binding /// ligase activity /// metal ion binding	intracellular /// cytoplasm /// cytoskeleton /// microtubule /// microtubule associated complex
203214_x_at	CDC2	cell division cycle 2, G1 to S and G2 to M	2.35641	7.01663	0.000984471	0.0164467	-0.489174	<a target="external" href="http://www.wikipathways.org/index.php/Pathway:Homo_sapiens:Cell_cycle_KEGG">Cell_cycle_KEGG</a>	protein amino acid phosphorylation /// anti-apoptosis /// cell cycle /// mitosis /// anaphase-promoting complex-dependent proteasomal ubiquitin-dependent protein catabolic process /// cell division /// positive regulation of ubiquitin-protein ligase activ	nucleotide binding /// protein kinase activity /// protein kinase activity /// protein serine/threonine kinase activity /// cyclin-dependent protein kinase activity /// cyclin-dependent protein kinase activity /// cyclin-dependent protein kinase activity	nucleus /// nucleus /// nucleus /// nucleoplasm /// cytosol /// spindle microtubule /// midbody
212022_s_at	MKI67	antigen identified by monoclonal antibody Ki-67	2.34112	6.55142	0.00134007	0.0189398	-0.843541	---	cell cycle /// cell proliferation	nucleotide binding /// protein binding /// ATP binding	nucleus
203417_at	MFAP2	microfibrillar-associated protein 2	2.33554	6.25655	0.00164495	0.0211337	-1.07941	---	---	---	microfibril /// extracellular region /// proteinaceous extracellular matrix
218832_x_at	ARRB1	arrestin, beta 1	2.33369	6.07219	0.0018774	0.0229073	-1.23159	<a target="external" href="http://www.wikipathways.org/index.php/Pathway:Homo_sapiens:Calcium_regulation_in_cardiac_cells">Calcium_regulation_in_cardiac_cells</a> /// <a target="external" href="http://www.wikipathways.org/index.php/Pathway:Homo_sapiens:Sm	signal transduction /// signal transduction /// sensory perception /// response to stimulus	enzyme inhibitor activity /// protein binding	membrane fraction /// soluble fraction /// cytoplasm /// heterotrimeric G-protein complex /// plasma membrane
211080_s_at	NEK2	NIMA (never in mitosis gene a)-related kinase 2	2.3297	9.06133	0.000303828	0.00951547	0.852214	---	protein amino acid phosphorylation /// cell cycle /// mitosis /// mitosis /// regulation of mitosis /// meiosis /// cell division	nucleotide binding /// magnesium ion binding /// protein kinase activity /// protein serine/threonine kinase activity /// protein serine/threonine kinase activity /// protein binding /// ATP binding /// kinase activity /// transferase activity /// metal i	nucleus /// cytoplasm /// centrosome /// cytosol
217640_x_at	C18orf24	chromosome 18 open reading frame 24	2.31733	5.23997	0.00355803	0.0333579	-1.96786	---	cell cycle /// mitosis /// cell division	---	condensed chromosome kinetochore /// spindle
218883_s_at	MLF1IP	MLF1 interacting protein	2.31455	11.3098	0.000107022	0.00596577	2.02017	---	transcription /// regulation of transcription, DNA-dependent /// signal transduction /// interspecies interaction between organisms	transcription factor activity /// signal transducer activity	chromosome, centromeric region /// condensed chromosome kinetochore /// nucleus /// chromosome /// cytoplasm
212801_at	CIT	citron (rho-interacting, serine/threonine kinase 21)	2.31345	3.94581	0.0113399	0.0683236	-3.29696	<a target="external" href="http://www.wikipathways.org/index.php/Pathway:Homo_sapiens:G13_Signaling_Pathway">G13_Signaling_Pathway</a>	protein amino acid phosphorylation /// cell cycle /// mitosis /// mitosis /// signal transduction /// intracellular signaling cascade /// multicellular organismal development /// nervous system development /// metabolic process /// cell differentiation //	nucleotide binding /// protein kinase activity /// protein serine/threonine kinase activity /// protein serine/threonine kinase activity /// small GTPase regulator activity /// ATP binding /// zinc ion binding /// kinase activity /// transferase activity	intracellular /// cytoplasm
212206_s_at	H2AFV	H2A histone family, member V	2.3104	20.6404	5.93e-06	0.00166082	5.02019	---	nucleosome assembly	DNA binding	nucleosome /// nucleus /// chromosome
211088_s_at	PLK4	polo-like kinase 4 (Drosophila)	2.29957	8.98535	0.000315993	0.00966574	0.807769	---	protein amino acid phosphorylation /// protein amino acid phosphorylation	nucleotide binding /// protein kinase activity /// protein serine/threonine kinase activity /// protein serine/threonine kinase activity /// protein tyrosine kinase activity /// protein binding /// protein binding /// ATP binding /// kinase activity /// t	---
209680_s_at	KIFC1	kinesin family member C1	2.29768	7.02457	0.000979451	0.0163929	-0.483306	---	mitotic sister chromatid segregation /// microtubule-based movement /// cell cycle /// mitosis /// cell division	nucleotide binding /// motor activity /// microtubule motor activity /// microtubule motor activity /// ATP binding /// ATP binding	nucleus /// endosome /// early endosome /// centrosome /// spindle /// microtubule /// microtubule associated complex /// microtubule associated complex
228773_at	---	---	2.29118	10.1655	0.00017723	0.00747529	1.45906	---	---	---	---
226118_at	CENPO	centromere protein O	2.28955	4.19475	0.00891386	0.0586391	-3.02219	<a target="external" href="http://www.wikipathways.org/index.php/Pathway:Homo_sapiens:Calcium_regulation_in_cardiac_cells">Calcium_regulation_in_cardiac_cells</a> /// <a target="external" href="http://www.wikipathways.org/index.php/Pathway:Homo_sapiens:G_	---	---	chromosome, centromeric region /// nucleus /// chromosome
221436_s_at	CDCA3	cell division cycle associated 3	2.28308	5.38668	0.00316167	0.0311136	-1.83188	---	cell cycle /// mitosis /// cell division	---	cytoplasm
218662_s_at	NCAPG	non-SMC condensin I complex, subunit G	2.28175	8.18005	0.000488419	0.0117966	0.31294	---	cell cycle /// mitosis /// mitotic chromosome condensation /// mitotic chromosome condensation /// cell division	binding /// protein binding	nucleus /// nucleus /// cytoplasm
204826_at	CCNF	cyclin F	2.27684	7.81039	0.000604223	0.0130435	0.0700799	---	cell cycle /// mitosis /// cell division	protein binding	nucleus
209660_at	TTR	transthyretin	2.27633	4.94026	0.0045645	0.0387772	-2.25447	---	thyroid hormone generation /// transport /// transport	hormone activity /// steroid binding /// thyroid hormone transmembrane transporter activity /// retinal binding /// retinol binding /// hormone binding	extracellular region /// extracellular region /// extracellular space
221591_s_at	FAM64A	family with sequence similarity 64, member A	2.27252	6.94249	0.00103285	0.016701	-0.544257	---	---	---	---
229490_s_at	---	---	2.27008	6.96762	0.00101614	0.0166212	-0.525528	---	---	---	---
218384_at	CARHSP1	calcium regulated heat stable protein 1, 24kDa	2.26947	8.70832	0.00036556	0.0103312	0.642559	---	regulation of transcription, DNA-dependent /// intracellular signaling cascade	nucleic acid binding /// DNA binding /// protein binding /// phosphatase binding	cytoplasm
205997_at	ADAM28	ADAM metallopeptidase domain 28	2.26566	27.5881	1.45e-06	0.00119998	6.26345	---	proteolysis /// spermatogenesis	metalloendopeptidase activity /// peptidase activity /// metallopeptidase activity /// metallopeptidase activity /// zinc ion binding /// hydrolase activity /// metal ion binding	extracellular region /// plasma membrane /// membrane /// integral to membrane
223274_at	TCF19	transcription factor 19 (SC1)	2.26426	11.261	0.000109243	0.00601904	1.99747	---	transcription /// regulation of transcription, DNA-dependent /// regulation of transcription from RNA polymerase II promoter /// cell proliferation	transcription factor activity /// protein binding /// zinc ion binding /// metal ion binding	nucleus
204768_s_at	FEN1	flap structure-specific endonuclease 1	2.26421	6.09792	0.00184274	0.0225955	-1.21013	---	DNA replication /// DNA replication /// DNA replication /// DNA repair /// DNA repair /// DNA repair /// double-strand break repair /// UV protection /// phosphoinositide-mediated signaling	magnesium ion binding /// DNA binding /// DNA binding /// damaged DNA binding /// double-stranded DNA binding /// catalytic activity /// nuclease activity /// endonuclease activity /// endonuclease activity /// ribonuclease H activity /// exonuclease acti	nucleus /// nucleus
236641_at	KIF14	kinesin family member 14	2.26361	6.02494	0.00194311	0.0233036	-1.27121	---	microtubule-based movement	nucleotide binding /// motor activity /// microtubule motor activity /// ATP binding	nucleus /// cytoplasm /// spindle /// microtubule /// microtubule associated complex
222608_s_at	ANLN	anillin, actin binding protein	2.26178	7.25768	0.000844753	0.0151515	-0.313559	---	cytokinesis /// septin ring assembly /// cell cycle /// mitosis /// regulation of exit from mitosis /// cell division	actin binding /// actin binding /// actin binding	nucleus /// cytoplasm /// contractile ring /// cytoskeleton /// actin cytoskeleton
239543_s_at	---	---	2.25951	4.90461	0.00470515	0.0394135	-2.28937	---	---	---	---
205519_at	WDR76	WD repeat domain 76	2.25556	4.18186	0.00902367	0.0590976	-3.03618	---	---	---	---
204962_s_at	CENPA	centromere protein A	2.25352	8.04548	0.000527226	0.0121722	0.225745	---	nucleosome assembly /// interspecies interaction between organisms	DNA binding /// chromatin binding	chromosome, centromeric region /// chromosome, centromeric region /// chromosome, centromeric region /// condensed chromosome kinetochore /// nucleosome /// nucleus /// nucleus /// chromosome
216603_at	SLC7A8	solute carrier family 7 (cationic amino acid transporter, y+ system), member 8	2.25255	4.2108	0.00877935	0.0581265	-3.0048	---	amino acid metabolic process /// transport /// transport /// amino acid transport /// neutral amino acid transport	amino acid transmembrane transporter activity /// amino acid transmembrane transporter activity /// neutral amino acid transmembrane transporter activity /// peptide antigen binding	cytoplasm /// plasma membrane /// integral to plasma membrane /// membrane /// integral to membrane /// basolateral plasma membrane
226936_at	C6orf173	chromosome 6 open reading frame 173	2.24771	11.4415	0.000101297	0.00584866	2.08086	---	---	---	nucleus
212915_at	PDZRN3	PDZ domain containing ring finger 3	2.24693	3.53527	0.0172141	0.0888684	-3.77091	---	---	protein binding /// zinc ion binding /// metal ion binding	---
223627_at	MEX3B	mex-3 homolog B (C. elegans)	2.24392	3.79152	0.0132257	0.0751891	-3.47205	---	protein amino acid phosphorylation /// protein amino acid autophosphorylation	RNA binding /// calcium ion binding /// protein binding /// zinc ion binding /// metal ion binding	nucleus /// cytoplasm
221520_s_at	CDCA8	cell division cycle associated 8	2.24248	7.03662	0.000971887	0.0163463	-0.474405	---	cell cycle /// mitosis /// cell division	protein binding	chromosome, centromeric region /// nucleus /// chromosome /// cytoplasm /// protein complex
226456_at	C16orf75	chromosome 16 open reading frame 75	2.23254	5.37897	0.00318117	0.0311919	-1.83896	---	---	DNA binding	---
218782_s_at	ATAD2	ATPase family, AAA domain containing 2	2.23078	7.28696	0.000829437	0.0150332	-0.292581	---	---	nucleotide binding /// ATP binding /// nucleoside-triphosphatase activity	---
226980_at	DEPDC1B	DEP domain containing 1B	2.22871	10.5514	0.00014866	0.00694084	1.65543	---	signal transduction /// intracellular signaling cascade	GTPase activator activity	intracellular
218663_at	NCAPG	non-SMC condensin I complex, subunit G	2.22825	5.47192	0.00295528	0.0296859	-1.75414	---	cell cycle /// mitosis /// mitotic chromosome condensation /// mitotic chromosome condensation /// cell division	binding /// protein binding	nucleus /// nucleus /// cytoplasm
230165_at	SGOL2	shugoshin-like 2 (S. pombe)	2.22748	5.90996	0.00211468	0.0243688	-1.36865	---	cell cycle /// chromosome segregation /// cell division	protein binding	chromosome, centromeric region /// nucleus /// mitotic cohesin complex
225655_at	UHRF1	ubiquitin-like with PHD and ring finger domains 1	2.22152	5.30707	0.0033699	0.0322095	-1.90532	---	DNA repair /// transcription /// regulation of transcription, DNA-dependent /// regulation of transcription from RNA polymerase II promoter /// protein modification process /// response to DNA damage stimulus /// cell cycle /// cell proliferation	DNA binding /// transcription factor activity /// RNA polymerase II transcription factor activity /// protein binding /// protein binding /// zinc ion binding /// ligase activity /// metal ion binding	nucleus
211559_s_at	CCNG2	cyclin G2	2.21783	5.66415	0.0025453	0.0272128	-1.58213	<a target="external" href="http://www.wikipathways.org/index.php/Pathway:Homo_sapiens:G1_to_S_cell_cycle_Reactome">G1_to_S_cell_cycle_Reactome</a>	cell cycle checkpoint /// cell cycle /// mitosis /// cell division	---	cytoplasm
205085_at	ORC1L	origin recognition complex, subunit 1-like (yeast)	2.21483	4.33277	0.00783034	0.0542379	-2.8739	<a target="external" href="http://www.wikipathways.org/index.php/Pathway:Homo_sapiens:Cell_cycle_KEGG">Cell_cycle_KEGG</a> /// <a target="external" href="http://www.wikipathways.org/index.php/Pathway:Homo_sapiens:DNA_replication_Reactome">DNA_replication_	DNA replication /// DNA replication /// DNA replication initiation	nucleotide binding /// DNA binding /// DNA binding /// protein binding /// ATP binding /// nucleoside-triphosphatase activity	nucleus /// nucleus /// nucleoplasm /// cytosol
204159_at	CDKN2C	cyclin-dependent kinase inhibitor 2C (p18, inhibits CDK4)	2.21347	7.2745	0.000835916	0.0150696	-0.301502	<a target="external" href="http://www.wikipathways.org/index.php/Pathway:Homo_sapiens:G1_to_S_cell_cycle_Reactome">G1_to_S_cell_cycle_Reactome</a>	regulation of cyclin-dependent protein kinase activity /// G1/S transition of mitotic cell cycle /// induction of apoptosis /// cell cycle /// cell cycle arrest /// negative regulation of cell proliferation /// negative regulation of cell growth /// negat	cyclin-dependent protein kinase inhibitor activity /// protein binding /// kinase activity /// protein kinase binding	nucleus /// cytoplasm
230312_at	---	---	2.21282	7.07719	0.000946935	0.0161703	-0.444553	---	---	---	---
201235_s_at	BTG2	BTG family, member 2	2.21092	5.7002	0.00247607	0.0267003	-1.55037	---	DNA repair /// transcription /// regulation of transcription, DNA-dependent /// protein amino acid methylation /// response to DNA damage stimulus /// negative regulation of cell proliferation /// anterior/posterior pattern formation /// neuron differenti	protein binding /// protein binding	---
202661_at	ITPR2	inositol 1,4,5-triphosphate receptor, type 2	2.2076	4.01101	0.0106376	0.0655034	-3.22408	<a target="external" href="http://www.wikipathways.org/index.php/Pathway:Homo_sapiens:Calcium_regulation_in_cardiac_cells">Calcium_regulation_in_cardiac_cells</a> /// <a target="external" href="http://www.wikipathways.org/index.php/Pathway:Homo_sapiens:Sm	transport /// transport /// ion transport /// calcium ion transport /// signal transduction	receptor activity /// ion channel activity /// inositol 1,4,5-triphosphate-sensitive calcium-release channel activity /// calcium channel activity /// calcium ion binding /// inositol-1,4,5-triphosphate receptor activity /// calcium ion transmembrane tran	endoplasmic reticulum /// endoplasmic reticulum /// endoplasmic reticulum membrane /// plasma membrane /// membrane /// integral to membrane
230021_at	C15orf42	chromosome 15 open reading frame 42	2.20476	4.96865	0.00445596	0.038214	-2.2268	---	---	---	---
208107_s_at	LOC81691	exonuclease NEF-sp	2.20261	5.3235	0.00332563	0.0320024	-1.89009	---	---	nucleotide binding /// nucleic acid binding /// RNA binding /// nuclease activity /// exonuclease activity /// hydrolase activity	intracellular /// nucleolus
204126_s_at	CDC45L	CDC45 cell division cycle 45-like (S. cerevisiae)	2.20122	5.04785	0.00416888	0.0366857	-2.15019	<a target="external" href="http://www.wikipathways.org/index.php/Pathway:Homo_sapiens:Cell_cycle_KEGG">Cell_cycle_KEGG</a> /// <a target="external" href="http://www.wikipathways.org/index.php/Pathway:Homo_sapiens:DNA_replication_Reactome">DNA_replication_	DNA replication checkpoint /// DNA replication /// DNA replication /// DNA replication initiation /// DNA replication initiation /// cell cycle /// cell division	protein binding	nucleus /// nucleus /// nucleoplasm /// cytoplasm
201755_at	MCM5	minichromosome maintenance complex component 5	2.19852	6.71188	0.00120243	0.0179252	-0.718927	<a target="external" href="http://www.wikipathways.org/index.php/Pathway:Homo_sapiens:Cell_cycle_KEGG">Cell_cycle_KEGG</a> /// <a target="external" href="http://www.wikipathways.org/index.php/Pathway:Homo_sapiens:DNA_replication_Reactome">DNA_replication_	DNA replication /// DNA replication /// DNA replication /// DNA replication initiation /// transcription /// regulation of transcription, DNA-dependent /// cell division	nucleotide binding /// DNA binding /// protein binding /// ATP binding	nucleus /// nucleus /// nucleoplasm
203145_at	SPAG5	sperm associated antigen 5	2.19766	7.38283	0.000781554	0.0146216	-0.224427	---	cell cycle /// cell cycle /// spindle organization and biogenesis /// mitosis /// phosphoinositide-mediated signaling /// cell division	---	condensed chromosome kinetochore /// cytoplasm /// spindle /// microtubule /// spindle microtubule
222039_at	KIF18B	kinesin family member 18B	2.19747	5.83175	0.00224164	0.0252153	-1.4358	---	microtubule-based movement	nucleotide binding /// motor activity /// microtubule motor activity /// ATP binding	microtubule /// microtubule associated complex
218589_at	P2RY5	purinergic receptor P2Y, G-protein coupled, 5	2.19543	5.86825	0.0021813	0.0248249	-1.40438	<a target="external" href="http://www.wikipathways.org/index.php/Pathway:Homo_sapiens:GPCRDB_Class_A_Rhodopsin-like">GPCRDB_Class_A_Rhodopsin-like</a> /// <a target="external" href="http://www.wikipathways.org/index.php/Pathway:Homo_sapiens:Nucleotide_GPC	signal transduction /// G-protein coupled receptor protein signaling pathway /// G-protein coupled receptor protein signaling pathway	rhodopsin-like receptor activity /// signal transducer activity /// receptor activity /// G-protein coupled receptor activity /// G-protein coupled receptor activity /// purinergic nucleotide receptor activity, G-protein coupled	plasma membrane /// membrane /// integral to membrane /// integral to membrane
1554420_at	ATF3	activating transcription factor 3	2.19404	5.02557	0.0042474	0.0370154	-2.17166	<a target="external" href="http://www.wikipathways.org/index.php/Pathway:Homo_sapiens:Hypertrophy_model">Hypertrophy_model</a> /// <a target="external" href="http://www.wikipathways.org/index.php/Pathway:Homo_sapiens:Smooth_muscle_contraction">Smooth_musc	transcription /// regulation of transcription, DNA-dependent /// regulation of transcription	DNA binding /// transcription factor activity /// transcription factor activity /// transcription corepressor activity /// protein binding /// identical protein binding /// sequence-specific DNA binding /// protein dimerization activity	nucleus
39248_at	AQP3	aquaporin 3 (Gill blood group)	2.19288	10.5841	0.000146502	0.00690467	1.67172	---	positive regulation of immune system process /// transport /// transport /// water transport /// excretion /// response to retinoic acid /// response to vitamin D /// regulation of keratinocyte differentiation /// response to calcium ion	transporter activity /// transporter activity /// water channel activity /// glycerol channel activity	membrane /// integral to membrane /// integral to membrane /// basolateral plasma membrane
221703_at	BRIP1	BRCA1 interacting protein C-terminal helicase 1	2.19262	8.37654	0.00043769	0.0112584	0.437855	---	DNA damage checkpoint /// nucleobase, nucleoside, nucleotide and nucleic acid metabolic process /// DNA repair /// double-strand break repair /// regulation of transcription from RNA polymerase II promoter /// response to DNA damage stimulus	nucleotide binding /// nucleic acid binding /// DNA binding /// DNA binding /// ATP-dependent DNA helicase activity /// ATP-dependent DNA helicase activity /// helicase activity /// protein binding /// ATP binding /// ATP-dependent helicase activity /// h	nucleus /// nucleus /// nucleus /// cytoplasm
205044_at	GABRP	gamma-aminobutyric acid (GABA) A receptor, pi	2.19129	9.73019	0.000217723	0.00829027	1.22817	---	transport /// ion transport	receptor activity /// GABA-A receptor activity /// GABA-A receptor activity /// ion channel activity /// extracellular ligand-gated ion channel activity /// chloride channel activity /// neurotransmitter receptor activity /// chloride ion binding	plasma membrane /// membrane /// integral to membrane /// cell junction /// synapse /// postsynaptic membrane
210387_at	HIST1H2BG	histone cluster 1, H2bg	2.18932	5.78176	0.0023275	0.0257033	-1.47909	---	nucleosome assembly /// nucleosome assembly /// defense response to bacterium	DNA binding /// DNA binding /// protein binding	nucleosome /// nucleosome /// nucleus /// chromosome
202743_at	PIK3R3	phosphoinositide-3-kinase, regulatory subunit 3 (gamma)	2.18732	4.78924	0.00519649	0.0419532	-2.40353	---	insulin receptor signaling pathway	protein binding /// protein binding /// kinase activity /// 1-phosphatidylinositol-3-kinase activity /// phosphoinositide 3-kinase regulator activity	phosphoinositide 3-kinase complex
228069_at	FAM54A	family with sequence similarity 54, member A	2.178	4.13934	0.00939713	0.0607453	-3.08253	---	---	---	---
222680_s_at	DTL	denticleless homolog (Drosophila)	2.17709	6.27119	0.00162798	0.0210228	-1.06748	---	DNA replication /// response to DNA damage stimulus	protein binding	nucleus /// cytoplasm /// membrane /// nuclear membrane
202503_s_at	KIAA0101	KIAA0101	2.17565	8.84631	0.000339794	0.0100198	0.725481	---	---	---	nucleus /// mitochondrion
209714_s_at	CDKN3	cyclin-dependent kinase inhibitor 3	2.17	8.44552	0.000421387	0.01101	0.481051	---	regulation of cyclin-dependent protein kinase activity /// G1/S transition of mitotic cell cycle /// cell cycle /// cell cycle arrest /// negative regulation of cell proliferation /// dephosphorylation	phosphoprotein phosphatase activity /// protein tyrosine phosphatase activity /// protein binding /// protein tyrosine/serine/threonine phosphatase activity /// kinase activity /// hydrolase activity /// phosphatase activity	---
201291_s_at	TOP2A	topoisomerase (DNA) II alpha 170kDa	2.16378	9.02962	0.000308836	0.00957944	0.83371	---	DNA metabolic process /// DNA replication /// DNA topological change /// DNA ligation /// DNA repair /// response to DNA damage stimulus /// chromosome segregation /// apoptotic chromosome condensation /// positive regulation of apoptosis /// positive reg	nucleotide binding /// DNA binding /// DNA binding /// chromatin binding /// DNA topoisomerase activity /// DNA topoisomerase (ATP-hydrolyzing) activity /// DNA topoisomerase (ATP-hydrolyzing) activity /// protein kinase C binding /// protein binding ///	nucleus /// nucleus /// nucleoplasm /// chromosome /// chromosome /// nucleolus /// cytoplasm /// centriole /// DNA topoisomerase complex (ATP-hydrolyzing) /// viral integration complex /// protein complex
213226_at	CCNA2	cyclin A2	2.16356	6.79361	0.00113879	0.0174564	-0.656434	<a target="external" href="http://www.wikipathways.org/index.php/Pathway:Homo_sapiens:Cell_cycle_KEGG">Cell_cycle_KEGG</a>	cell cycle /// mitosis /// mitotic cell cycle G2/M transition DNA damage checkpoint /// positive regulation of transcription /// cell division	protein binding /// protein binding	female pronucleus /// male pronucleus /// nucleus /// nucleus /// nucleoplasm /// cytoplasm
216604_s_at	SLC7A8	solute carrier family 7 (cationic amino acid transporter, y+ system), member 8	2.16257	2.98031	0.0315685	0.127538	-4.45156	---	amino acid metabolic process /// transport /// transport /// amino acid transport /// neutral amino acid transport	amino acid transmembrane transporter activity /// amino acid transmembrane transporter activity /// neutral amino acid transmembrane transporter activity /// peptide antigen binding	cytoplasm /// plasma membrane /// integral to plasma membrane /// membrane /// integral to membrane /// basolateral plasma membrane
206364_at	KIF14	kinesin family member 14	2.15773	6.74816	0.00117367	0.0177561	-0.691104	---	microtubule-based movement	nucleotide binding /// motor activity /// microtubule motor activity /// ATP binding	nucleus /// cytoplasm /// spindle /// microtubule /// microtubule associated complex
225601_at	HMGB3	high-mobility group box 3	2.157	5.81813	0.00226466	0.0253397	-1.44757	---	regulation of transcription, DNA-dependent /// multicellular organismal development /// negative regulation of B cell differentiation /// negative regulation of myeloid cell differentiation	DNA binding /// DNA bending activity	chromatin /// nucleus /// chromosome
236098_at	---	---	2.1497	8.54525	0.000399079	0.0107542	0.542902	---	---	---	---
228033_at	E2F7	E2F transcription factor 7	2.14488	16.5515	1.73e-05	0.00275159	3.96762	---	transcription /// regulation of transcription, DNA-dependent /// cell cycle	DNA binding /// transcription factor activity /// protein binding /// identical protein binding	nucleus /// transcription factor complex
200783_s_at	STMN1	stathmin 1/oncoprotein 18	2.14365	8.907	0.00032915	0.00988969	0.761555	---	microtubule depolymerization /// mitotic spindle organization and biogenesis /// signal transduction /// intracellular signaling cascade /// intracellular signaling cascade /// multicellular organismal development /// nervous system development /// cell d	signal transducer activity /// protein binding /// tubulin binding	intracellular /// cytoplasm /// microtubule /// membrane /// integral to membrane
207828_s_at	CENPF	centromere protein F, 350/400ka (mitosin)	2.14026	5.90482	0.00212277	0.0243881	-1.37305	---	G2 phase of mitotic cell cycle /// M phase of mitotic cell cycle /// M phase of mitotic cell cycle /// mitotic cell cycle /// cell cycle /// chromosome segregation /// chromosome segregation /// mitosis /// mitotic cell cycle spindle assembly checkpoint /	chromatin binding /// protein binding /// protein C-terminus binding /// transcription factor binding /// protein homodimerization activity /// dynein binding /// protein heterodimerization activity	chromosome, centromeric region /// chromosome, centromeric region /// kinetochore /// chromatin /// spindle pole /// outer kinetochore of condensed chromosome /// outer kinetochore of condensed chromosome /// nucleus /// nucleus /// nuclear envelope /// c
223700_at	MND1	meiotic nuclear divisions 1 homolog (S. cerevisiae)	2.13833	7.95701	0.000554747	0.0124755	0.167667	---	DNA recombination /// meiosis	DNA binding	nucleus
228890_at	ATOH8	atonal homolog 8 (Drosophila)	2.12346	2.60352	0.0489859	0.158739	-4.93635	---	transcription /// regulation of transcription, DNA-dependent /// multicellular organismal development /// nervous system development /// cell differentiation /// regulation of transcription	DNA binding /// transcription regulator activity	nucleus
229097_at	DIAPH3	diaphanous homolog 3 (Drosophila)	2.11876	6.27935	0.00161863	0.0209624	-1.06084	---	cellular component organization and biogenesis /// actin cytoskeleton organization and biogenesis	nucleic acid binding /// actin binding /// pancreatic ribonuclease activity /// Rho GTPase binding	---
1555758_a_at	CDKN3	cyclin-dependent kinase inhibitor 3	2.11628	8.38168	0.00043645	0.0112535	0.441085	---	regulation of cyclin-dependent protein kinase activity /// G1/S transition of mitotic cell cycle /// cell cycle /// cell cycle arrest /// negative regulation of cell proliferation /// dephosphorylation	phosphoprotein phosphatase activity /// protein tyrosine phosphatase activity /// protein binding /// protein tyrosine/serine/threonine phosphatase activity /// kinase activity /// hydrolase activity /// phosphatase activity	---
230522_s_at	C9orf100	chromosome 9 open reading frame 100	2.11589	4.09608	0.00979559	0.0622991	-3.12996	---	regulation of Rho protein signal transduction	guanyl-nucleotide exchange factor activity /// Rho guanyl-nucleotide exchange factor activity	intracellular
50965_at	RAB26	RAB26, member RAS oncogene family	2.1143	5.14552	0.00384417	0.0349107	-2.05689	---	regulation of transcription, DNA-dependent /// transport /// small GTPase mediated signal transduction /// protein transport /// regulation of exocytosis /// exocrine system development	nucleotide binding /// protein binding /// ATP binding /// GTP binding /// GTP binding /// GTP binding /// transcription factor binding	intracellular /// plasma membrane /// membrane /// intrinsic to plasma membrane
201292_at	TOP2A	topoisomerase (DNA) II alpha 170kDa	2.11005	8.26249	0.000466325	0.0115955	0.365693	---	DNA metabolic process /// DNA replication /// DNA topological change /// DNA ligation /// DNA repair /// response to DNA damage stimulus /// chromosome segregation /// apoptotic chromosome condensation /// positive regulation of apoptosis /// positive reg	nucleotide binding /// DNA binding /// DNA binding /// chromatin binding /// DNA topoisomerase activity /// DNA topoisomerase (ATP-hydrolyzing) activity /// DNA topoisomerase (ATP-hydrolyzing) activity /// protein kinase C binding /// protein binding ///	nucleus /// nucleus /// nucleoplasm /// chromosome /// chromosome /// nucleolus /// cytoplasm /// centriole /// DNA topoisomerase complex (ATP-hydrolyzing) /// viral integration complex /// protein complex
1555826_at	EPR1	effector cell peptidase receptor 1 (non-protein coding)	2.10531	7.25026	0.00084869	0.015184	-0.318892	<a target="external" href="http://www.wikipathways.org/index.php/Pathway:Homo_sapiens:Apoptosis">Apoptosis</a>	---	receptor activity /// peptidase activity	---
213599_at	OIP5	Opa interacting protein 5	2.10273	7.20748	0.000871798	0.015481	-0.349699	---	cell communication	protein binding /// protein binding	chromatin /// nucleus /// nucleus /// chromocenter /// Cajal body
233573_s_at	WDR6	WD repeat domain 6	2.09516	3.71777	0.014253	0.0786876	-3.55702	---	---	protein binding	---
218009_s_at	PRC1	protein regulator of cytokinesis 1	2.09368	5.34193	0.0032768	0.0316875	-1.87306	---	mitotic spindle elongation /// cytokinesis /// cell cycle /// cell division	protein binding	nucleus /// nucleus /// cytoplasm /// microtubule /// spindle microtubule
201417_at	SOX4	SRY (sex determining region Y)-box 4	2.09249	6.48382	0.00140358	0.0193884	-0.896811	---	transcription /// regulation of transcription, DNA-dependent	DNA binding /// transcription factor activity	nucleus
219562_at	RAB26	RAB26, member RAS oncogene family	2.09089	4.65281	0.00585693	0.0450848	-2.54095	---	regulation of transcription, DNA-dependent /// transport /// small GTPase mediated signal transduction /// protein transport /// regulation of exocytosis /// exocrine system development	nucleotide binding /// protein binding /// ATP binding /// GTP binding /// GTP binding /// GTP binding /// transcription factor binding	intracellular /// plasma membrane /// membrane /// intrinsic to plasma membrane
216969_s_at	KIF22	kinesin family member 22	2.08876	5.43755	0.00303653	0.030251	-1.78537	---	microtubule-based movement /// mitosis	nucleotide binding /// DNA binding /// DNA binding /// motor activity /// microtubule motor activity /// microtubule motor activity /// ATP binding /// sequence-specific DNA binding	kinetochore /// intracellular /// nucleus /// nucleus /// microtubule /// microtubule associated complex
219650_at	ERCC6L	excision repair cross-complementing rodent repair deficiency, complementation group 6-like	2.0864	6.4626	0.00142426	0.0195321	-0.913635	---	cell cycle /// mitosis /// cell division	nucleotide binding /// nucleic acid binding /// DNA binding /// helicase activity /// ATP binding /// hydrolase activity	chromosome, centromeric region
211851_x_at	BRCA1	breast cancer 1, early onset	2.08624	4.06376	0.0101061	0.0634518	-3.1656	---	cell cycle checkpoint /// double-strand break repair via homologous recombination /// DNA repair /// postreplication repair /// regulation of transcription from RNA polymerase II promoter /// regulation of transcription from RNA polymerase III promoter //	DNA binding /// DNA binding /// transcription coactivator activity /// RNA binding /// ubiquitin-protein ligase activity /// ubiquitin-protein ligase activity /// protein binding /// protein binding /// zinc ion binding /// zinc ion binding /// tubulin bi	ubiquitin ligase complex /// intracellular /// nucleus /// nucleus /// nucleoplasm /// gamma-tubulin ring complex /// BRCA1-BARD1 complex /// protein complex
219918_s_at	ASPM	asp (abnormal spindle) homolog, microcephaly associated (Drosophila)	2.08531	6.79252	0.00113962	0.0174611	-0.657265	---	cell cycle /// mitosis /// cell division	calmodulin binding	nucleus /// cytoplasm
223723_at	MFI2	antigen p97 (melanoma associated) identified by monoclonal antibodies 133.2 and 96.5	2.08509	2.82788	0.0376107	0.139809	-4.64579	---	transport /// ion transport /// iron ion transport /// cellular iron ion homeostasis	iron ion binding /// iron ion binding /// ferric iron binding /// zinc ion binding /// metal ion binding	extracellular region /// plasma membrane /// integral to plasma membrane /// membrane /// anchored to membrane
224753_at	CDCA5	cell division cycle associated 5	2.08318	4.84722	0.00494244	0.040628	-2.34593	---	G1/S transition of mitotic cell cycle /// cell cycle /// mitosis /// mitosis /// mitotic chromosome condensation /// mitotic metaphase plate congression /// cell division /// interphase of mitotic cell cycle	chromatin binding /// protein binding	nucleus /// nucleus /// cytoplasm /// cohesin complex
211713_x_at	KIAA0101	KIAA0101	2.08308	9.39521	0.000256574	0.00885072	1.04323	---	---	---	nucleus /// mitochondrion
223286_at	C17orf81	chromosome 17 open reading frame 81	2.08223	16.3111	1.85e-05	0.00281573	3.89536	---	transcription /// regulation of transcription, DNA-dependent	protein binding	cytoplasm
206632_s_at	APOBEC3B	apolipoprotein B mRNA editing enzyme, catalytic polypeptide-like 3B	2.07677	13.3841	4.79e-05	0.00433864	2.89577	---	---	RNA binding /// catalytic activity /// zinc ion binding /// hydrolase activity /// hydrolase activity, acting on carbon-nitrogen (but not peptide) bonds, in cyclic amidines /// metal ion binding	---
227165_at	C13orf3	chromosome 13 open reading frame 3	2.07406	5.94439	0.00206149	0.0239602	-1.33931	---	---	---	---
230521_at	C9orf100	chromosome 9 open reading frame 100	2.07397	4.0933	0.00982192	0.0624081	-3.13303	---	regulation of Rho protein signal transduction	guanyl-nucleotide exchange factor activity /// Rho guanyl-nucleotide exchange factor activity	intracellular
232298_at	hCG_1806964	hCG1806964	2.07098	11.3145	0.000106812	0.00596385	2.02234	---	---	---	---
202954_at	UBE2C	ubiquitin-conjugating enzyme E2C	2.06992	5.68466	0.00250563	0.0268992	-1.56404	---	ubiquitin-dependent protein catabolic process /// cell cycle /// cell cycle /// spindle organization and biogenesis /// mitosis /// cyclin catabolic process /// protein ubiquitination /// anaphase-promoting complex-dependent proteasomal ubiquitin-dependen	ubiquitin-protein ligase activity /// ubiquitin-protein ligase activity /// ligase activity /// small conjugating protein ligase activity	nucleoplasm /// cytosol
218585_s_at	DTL	denticleless homolog (Drosophila)	2.06868	6.59202	0.00130355	0.0185629	-0.811763	---	DNA replication /// response to DNA damage stimulus	protein binding	nucleus /// cytoplasm /// membrane /// nuclear membrane
203976_s_at	CHAF1A	chromatin assembly factor 1, subunit A (p150)	2.06731	8.09445	0.000512694	0.0120807	0.25763	---	DNA replication /// DNA repair /// DNA replication-dependent nucleosome assembly /// transcription /// regulation of transcription, DNA-dependent /// protein complex assembly /// response to DNA damage stimulus /// cell cycle	chromatin binding /// protein binding /// unfolded protein binding	nucleus /// chromatin assembly complex
209619_at	CD74	CD74 molecule, major histocompatibility complex, class II invariant chain	2.06662	6.35927	0.00153022	0.0203541	-0.996204	---	prostaglandin biosynthetic process /// protein complex assembly /// intracellular protein transport /// intracellular protein transport /// immune response /// signal transduction /// cell proliferation /// immunoglobulin mediated immune response /// anti	cytokine binding /// MHC class II protein binding /// MHC class II protein binding /// identical protein binding	intracellular /// membrane /// integral to membrane /// integral to membrane
209642_at	BUB1	BUB1 budding uninhibited by benzimidazoles 1 homolog (yeast)	2.05967	6.22891	0.00167753	0.0214223	-1.10199	<a target="external" href="http://www.wikipathways.org/index.php/Pathway:Homo_sapiens:Cell_cycle_KEGG">Cell_cycle_KEGG</a>	protein amino acid phosphorylation /// cell cycle /// mitosis /// mitotic cell cycle checkpoint /// mitotic cell cycle spindle assembly checkpoint /// cell proliferation /// cell division	nucleotide binding /// protein kinase activity /// protein kinase activity /// protein serine/threonine kinase activity /// ATP binding /// kinase activity /// transferase activity	kinetochore /// kinetochore /// condensed chromosome kinetochore /// nucleus /// spindle pole body
219493_at	SHCBP1	SHC SH2-domain binding protein 1	2.05711	6.99373	0.000999118	0.01651	-0.506129	---	---	protein binding /// protein binding /// SH2 domain binding	---
228255_at	ALS2CR4	amyotrophic lateral sclerosis 2 (juvenile) chromosome region, candidate 4	2.05333	4.18058	0.00903473	0.0591586	-3.03758	---	---	---	membrane /// integral to membrane
222044_at	PCIF1	PDX1 C-terminal inhibiting factor 1	2.05143	3.77529	0.0134442	0.0758808	-3.49067	---	---	protein binding	nucleus
228081_at	CCNG2	cyclin G2	2.04931	10.9123	0.000126804	0.00638579	1.83233	<a target="external" href="http://www.wikipathways.org/index.php/Pathway:Homo_sapiens:G1_to_S_cell_cycle_Reactome">G1_to_S_cell_cycle_Reactome</a>	cell cycle checkpoint /// cell cycle /// mitosis /// cell division	---	cytoplasm
203755_at	BUB1B	BUB1 budding uninhibited by benzimidazoles 1 homolog beta (yeast)	2.04551	7.40835	0.000769365	0.0145428	-0.206417	<a target="external" href="http://www.wikipathways.org/index.php/Pathway:Homo_sapiens:Cell_cycle_KEGG">Cell_cycle_KEGG</a>	apoptosis /// cell cycle /// cell cycle /// spindle organization and biogenesis /// mitosis /// mitosis /// mitosis /// mitotic cell cycle checkpoint /// cell proliferation /// anaphase-promoting complex-dependent proteasomal ubiquitin-dependent protein c	nucleotide binding /// protein kinase activity /// protein kinase activity /// protein serine/threonine kinase activity /// protein binding /// ATP binding /// kinase activity /// transferase activity	kinetochore /// kinetochore /// kinetochore /// condensed chromosome kinetochore /// outer kinetochore of condensed chromosome /// nucleus /// anaphase-promoting complex /// cytoplasm /// cytoplasm /// cytosol /// spindle midzone
203276_at	LMNB1	lamin B1	2.04342	6.42279	0.00146403	0.0198555	-0.945318	---	---	structural molecule activity /// structural molecule activity	nucleus /// nuclear inner membrane /// lamin filament /// intermediate filament /// membrane
238444_at	ZNF618	zinc finger protein 618	2.04228	4.05067	0.0102351	0.0638484	-3.18007	---	transcription /// regulation of transcription, DNA-dependent	DNA binding /// zinc ion binding /// metal ion binding /// protein dimerization activity	intracellular /// nucleus
203845_at	KAT2B	K(lysine) acetyltransferase 2B	2.04159	8.35053	0.00044403	0.0113492	0.421485	---	chromatin remodeling /// chromatin remodeling /// transcription /// regulation of transcription, DNA-dependent /// protein amino acid acetylation /// cell cycle /// cell cycle arrest /// metabolic process /// negative regulation of cell proliferation ///	transcription cofactor activity /// transcription coactivator activity /// transcription coactivator activity /// histone acetyltransferase activity /// H3/H4 histone acetyltransferase activity /// protein binding /// protein binding /// N-acetyltransfera	histone acetyltransferase complex /// kinetochore /// nucleus /// nucleus /// nucleoplasm
202726_at	LIG1	ligase I, DNA, ATP-dependent	2.03956	4.34678	0.00772921	0.0537681	-2.85902	---	DNA metabolic process /// DNA replication /// DNA repair /// DNA repair /// nucleotide-excision repair, DNA gap filling /// DNA recombination /// response to DNA damage stimulus /// cell cycle /// anatomical structure morphogenesis /// V(D)J recombination	nucleotide binding /// DNA binding /// DNA binding /// DNA ligase activity /// DNA ligase (ATP) activity /// ATP binding /// ligase activity	nucleus /// nucleus /// nucleoplasm
210930_s_at	ERBB2	v-erb-b2 erythroblastic leukemia viral oncogene homolog 2, neuro/glioblastoma derived oncogene homolog (avian)	2.03683	2.58989	0.0497908	0.159787	-4.95416	---	protein amino acid phosphorylation /// protein amino acid phosphorylation /// signal transduction /// cell surface receptor linked signal transduction /// enzyme linked receptor protein signaling pathway /// transmembrane receptor protein tyrosine kinase	nucleotide binding /// protein kinase activity /// protein tyrosine kinase activity /// protein tyrosine kinase activity /// protein tyrosine kinase activity /// transmembrane receptor protein tyrosine kinase activity /// transmembrane receptor protein ty	extracellular region /// cytoplasm /// plasma membrane /// membrane /// integral to membrane /// integral to membrane /// basolateral plasma membrane /// apical plasma membrane /// receptor complex /// receptor complex
205921_s_at	SLC6A6	solute carrier family 6 (neurotransmitter transporter, taurine), member 6	2.03292	2.87108	0.0357763	0.136608	-4.59046	---	amino acid metabolic process /// transport /// transport /// neurotransmitter transport /// taurine transport	neurotransmitter:sodium symporter activity /// taurine:sodium symporter activity /// taurine:sodium symporter activity /// symporter activity	integral to plasma membrane /// membrane /// integral to membrane /// integral to membrane
205267_at	POU2AF1	POU class 2 associating factor 1	2.02251	7.7646	0.000620737	0.0132315	0.0392577	---	transcription /// regulation of transcription, DNA-dependent /// transcription from RNA polymerase II promoter /// humoral immune response	transcription cofactor activity /// transcription coactivator activity /// protein binding	nucleus
204317_at	GTSE1	G-2 and S-phase expressed 1	2.01975	7.4674	0.000742019	0.0143296	-0.16496	---	G2 phase of mitotic cell cycle /// DNA damage response, signal transduction by p53 class mediator resulting in cell cycle arrest /// microtubule-based process	---	cytoplasm /// microtubule /// cytoplasmic microtubule
213329_at	SRGAP2	SLIT-ROBO Rho GTPase activating protein 2	2.01888	7.77395	0.000617323	0.0132251	0.0455637	---	signal transduction	GTPase activator activity	intracellular
219148_at	PBK	PDZ binding kinase	2.0175	5.43526	0.00304204	0.0302792	-1.78746	---	protein amino acid phosphorylation /// protein amino acid phosphorylation /// mitosis	nucleotide binding /// protein kinase activity /// protein serine/threonine kinase activity /// protein serine/threonine kinase activity /// protein binding /// ATP binding /// ATP binding /// kinase activity /// transferase activity	---
204825_at	MELK	maternal embryonic leucine zipper kinase	2.01657	6.53735	0.001353	0.0190032	-0.854587	---	protein amino acid phosphorylation	nucleotide binding /// protein kinase activity /// protein serine/threonine kinase activity /// protein binding /// ATP binding /// kinase activity /// transferase activity	cytoplasm
227349_at	HELLS	helicase, lymphoid-specific	2.01436	16.9121	1.56e-05	0.00267114	4.07353	<a target="external" href="http://www.wikipathways.org/index.php/Pathway:Homo_sapiens:Apoptosis">Apoptosis</a>	methylation-dependent chromatin silencing /// transcription /// regulation of transcription, DNA-dependent /// cell cycle /// mitosis /// multicellular organismal development /// multicellular organismal development /// maintenance of DNA methylation ///	nucleotide binding /// nucleic acid binding /// DNA binding /// helicase activity /// ATP binding /// hydrolase activity	chromosome, centromeric region /// nucleus /// centromeric heterochromatin
203975_s_at	CHAF1A	chromatin assembly factor 1, subunit A (p150)	2.0125	3.18799	0.0250148	0.112054	-4.19173	---	DNA replication /// DNA repair /// DNA replication-dependent nucleosome assembly /// transcription /// regulation of transcription, DNA-dependent /// protein complex assembly /// response to DNA damage stimulus /// cell cycle	chromatin binding /// protein binding /// unfolded protein binding	nucleus /// chromatin assembly complex
226657_at	MGC33894	transcript expressed during hematopoiesis 2	2.01161	16.8772	1.57e-05	0.00267114	4.0634	---	---	---	---
219510_at	POLQ	polymerase (DNA directed), theta	2.01143	5.07011	0.00409211	0.0362398	-2.12881	---	DNA replication /// DNA repair /// DNA repair /// response to DNA damage stimulus	nucleotide binding /// nucleic acid binding /// DNA binding /// damaged DNA binding /// DNA-directed DNA polymerase activity /// DNA-directed DNA polymerase activity /// helicase activity /// ATP binding /// ATP-dependent helicase activity /// transferase	nucleoplasm
209408_at	KIF2C	kinesin family member 2C	2.00519	5.48959	0.0029145	0.0293838	-1.73813	---	microtubule-based movement /// mitosis /// cell proliferation /// establishment or maintenance of microtubule cytoskeleton polarity	nucleotide binding /// motor activity /// microtubule motor activity /// microtubule motor activity /// protein binding /// ATP binding /// centromeric DNA binding	chromosome, centromeric region /// nucleus /// cytoplasm /// cytoskeleton /// kinesin complex /// microtubule /// microtubule associated complex /// microtubule cytoskeleton
205024_s_at	RAD51	RAD51 homolog (RecA homolog, E. coli) (S. cerevisiae)	1.99153	6.62859	0.00127166	0.0183635	-0.783286	---	double-strand break repair via homologous recombination /// double-strand break repair via homologous recombination /// DNA metabolic process /// DNA unwinding during replication /// DNA unwinding during replication /// DNA repair /// DNA repair /// DNA r	recombinase activity /// nucleotide binding /// DNA binding /// damaged DNA binding /// double-stranded DNA binding /// double-stranded DNA binding /// single-stranded DNA binding /// single-stranded DNA binding /// protein binding /// protein binding ///	condensed chromosome /// condensed nuclear chromosome /// intracellular /// nucleus /// nucleus /// nucleus /// nucleoplasm /// PML body
226487_at	C12orf34	chromosome 12 open reading frame 34	1.99079	3.22523	0.0240101	0.109126	-4.14576	---	---	---	---
225684_at	FAM33A	family with sequence similarity 33, member A	1.98891	9.64991	0.000226353	0.00840258	1.18444	---	cell cycle /// mitosis /// cell division	---	condensed chromosome kinetochore /// spindle
232278_s_at	DEPDC1	DEP domain containing 1	1.98666	5.78076	0.00232926	0.0257144	-1.47996	---	signal transduction /// intracellular signaling cascade	GTPase activator activity	intracellular
203213_at	CDC2	cell division cycle 2, G1 to S and G2 to M	1.98019	9.70946	0.000219913	0.00832304	1.21692	<a target="external" href="http://www.wikipathways.org/index.php/Pathway:Homo_sapiens:Cell_cycle_KEGG">Cell_cycle_KEGG</a>	protein amino acid phosphorylation /// anti-apoptosis /// cell cycle /// mitosis /// anaphase-promoting complex-dependent proteasomal ubiquitin-dependent protein catabolic process /// cell division /// positive regulation of ubiquitin-protein ligase activ	nucleotide binding /// protein kinase activity /// protein kinase activity /// protein serine/threonine kinase activity /// cyclin-dependent protein kinase activity /// cyclin-dependent protein kinase activity /// cyclin-dependent protein kinase activity	nucleus /// nucleus /// nucleus /// nucleoplasm /// cytosol /// spindle microtubule /// midbody
201236_s_at	BTG2	BTG family, member 2	1.97994	4.25952	0.00838513	0.0566113	-2.95225	---	DNA repair /// transcription /// regulation of transcription, DNA-dependent /// protein amino acid methylation /// response to DNA damage stimulus /// negative regulation of cell proliferation /// anterior/posterior pattern formation /// neuron differenti	protein binding /// protein binding	---
226590_at	ZNF618	zinc finger protein 618	1.97751	4.62173	0.00602082	0.0458012	-2.57263	---	transcription /// regulation of transcription, DNA-dependent	DNA binding /// zinc ion binding /// metal ion binding /// protein dimerization activity	intracellular /// nucleus
242890_at	---	---	1.97725	6.71855	0.00119708	0.0179124	-0.713804	---	---	---	---
214717_at	DKFZp434H1419	hypothetical protein DKFZp434H1419	1.9763	8.43464	0.000423911	0.0110432	0.474257	---	---	---	---
210052_s_at	TPX2	TPX2, microtubule-associated, homolog (Xenopus laevis)	1.97587	5.78556	0.00232084	0.0256549	-1.47579	---	mitosis /// cell proliferation	protein binding /// ATP binding /// GTP binding	spindle pole /// nucleus /// nucleus /// spindle /// spindle /// microtubule cytoskeleton
214804_at	CENPI	centromere protein I	1.97444	6.72339	0.00119322	0.0178782	-0.710085	---	sex differentiation	---	chromosome, centromeric region /// nucleus /// chromosome
204709_s_at	KIF23	kinesin family member 23	1.96373	8.21335	0.000479348	0.0117131	0.334309	---	mitotic spindle elongation /// microtubule-based movement /// cell cycle /// mitosis /// cell division	nucleotide binding /// motor activity /// microtubule motor activity /// microtubule motor activity /// protein binding /// ATP binding	nucleus /// nucleoplasm /// spindle /// kinesin complex /// microtubule /// microtubule associated complex
225686_at	FAM33A	family with sequence similarity 33, member A	1.96259	12.3859	6.94e-05	0.00488317	2.49479	---	cell cycle /// mitosis /// cell division	---	condensed chromosome kinetochore /// spindle
1557207_s_at	LOC283177	hypothetical protein LOC283177	1.96224	24.2397	2.72e-06	0.00131454	5.73187	---	---	---	---
201476_s_at	RRM1	ribonucleotide reductase M1	1.96042	7.21714	0.000866516	0.0154324	-0.342729	<a target="external" href="http://www.wikipathways.org/index.php/Pathway:Homo_sapiens:Nucleotide_Metabolism">Nucleotide_Metabolism</a>	DNA replication /// DNA replication /// oxidation reduction	nucleotide binding /// catalytic activity /// ribonucleoside-diphosphate reductase activity /// ribonucleoside-diphosphate reductase activity /// protein binding /// ATP binding /// oxidoreductase activity	cytoplasm /// cytosol /// ribonucleoside-diphosphate reductase complex /// ribonucleoside-diphosphate reductase complex
221911_at	ETV1	ets variant gene 1	1.95898	9.32502	0.000265734	0.00898806	1.00364	---	transcription /// regulation of transcription, DNA-dependent /// transcription from RNA polymerase II promoter	DNA binding /// transcription factor activity /// transcription factor activity /// sequence-specific DNA binding	nucleus
222764_at	ASRGL1	asparaginase like 1	1.95879	4.4562	0.00698921	0.0502606	-2.74371	---	asparagine catabolic process via L-aspartate	N4-(beta-N-acetylglucosaminyl)-L-asparaginase activity /// asparaginase activity /// hydrolase activity	cytoplasm /// cytoplasm
226661_at	CDCA2	cell division cycle associated 2	1.95538	4.23283	0.00859846	0.0575129	-2.98099	---	cell cycle /// mitosis /// cell division	---	nucleus
204798_at	MYB	v-myb myeloblastosis viral oncogene homolog (avian)	1.95472	8.25761	0.000467599	0.011606	0.362584	---	transcription /// regulation of transcription, DNA-dependent /// regulation of transcription, DNA-dependent /// regulation of transcription	DNA binding /// protein binding /// transcription activator activity /// transcription regulator activity	nucleus /// nuclear matrix
218719_s_at	GINS3	GINS complex subunit 3 (Psf3 homolog)	1.95242	5.78017	0.0023303	0.0257175	-1.48048	---	DNA replication	---	nucleus
235845_at	SP5	Sp5 transcription factor	1.95107	5.10148	0.00398677	0.0356422	-2.0988	---	transcription /// regulation of transcription, DNA-dependent	nucleic acid binding /// DNA binding /// zinc ion binding /// metal ion binding	intracellular /// nucleus
204822_at	TTK	TTK protein kinase	1.94886	4.1737	0.00909405	0.0594781	-3.04507	---	protein amino acid phosphorylation /// spindle organization and biogenesis /// mitotic spindle organization and biogenesis /// mitotic cell cycle spindle assembly checkpoint /// positive regulation of cell proliferation	nucleotide binding /// protein kinase activity /// protein serine/threonine kinase activity /// protein serine/threonine kinase activity /// protein tyrosine kinase activity /// protein tyrosine kinase activity /// protein binding /// ATP binding /// kina	spindle
206102_at	GINS1	GINS complex subunit 1 (Psf1 homolog)	1.94861	7.25565	0.000845826	0.0151515	-0.315015	---	inner cell mass cell proliferation /// DNA replication	protein binding	nucleus /// nucleus /// cytoplasm /// cytoplasm
1565595_at	---	---	1.9459	3.31947	0.0216653	0.10241	-4.03033	---	---	---	---
230811_at	C16orf55	chromosome 16 open reading frame 55	1.94258	4.61678	0.00604742	0.045924	-2.57769	---	---	---	---
229817_at	ZNF608	zinc finger protein 608	1.94242	9.88309	0.000202348	0.00794479	1.31046	---	---	zinc ion binding /// metal ion binding	intracellular
222962_s_at	MCM10	minichromosome maintenance complex component 10	1.942	3.30016	0.0221237	0.103681	-4.05387	---	DNA replication /// DNA replication	protein binding /// zinc ion binding /// metal ion binding	nucleus /// nucleus /// nucleoplasm
235309_at	RPS15A	Ribosomal protein S15a	1.93698	17.6223	1.28e-05	0.00246984	4.27399	---	translation /// translation /// translation /// translational elongation /// positive regulation of cell proliferation /// response to virus /// positive regulation of cell cycle	RNA binding /// structural constituent of ribosome /// structural constituent of ribosome /// structural constituent of ribosome /// protein binding	intracellular /// cytoplasm /// cytosol /// ribosome /// cytosolic small ribosomal subunit /// ribonucleoprotein complex
204026_s_at	ZWINT	ZW10 interactor	1.93686	6.62869	0.00127158	0.0183635	-0.783212	---	mitotic sister chromatid segregation /// cell cycle /// cell cycle /// spindle organization and biogenesis /// mitosis /// mitotic cell cycle checkpoint /// phosphoinositide-mediated signaling /// cell division /// establishment of localization in cell	protein binding /// protein N-terminus binding	kinetochore /// condensed chromosome kinetochore /// nucleus
207165_at	HMMR	hyaluronan-mediated motility receptor (RHAMM)	1.92881	8.14362	0.000498579	0.0118999	0.289469	---	---	receptor activity /// hyaluronic acid binding	cytoplasm /// cell surface
216237_s_at	MCM5	minichromosome maintenance complex component 5	1.92799	4.26717	0.00832509	0.056434	-2.94403	<a target="external" href="http://www.wikipathways.org/index.php/Pathway:Homo_sapiens:Cell_cycle_KEGG">Cell_cycle_KEGG</a> /// <a target="external" href="http://www.wikipathways.org/index.php/Pathway:Homo_sapiens:DNA_replication_Reactome">DNA_replication_	DNA replication /// DNA replication /// DNA replication /// DNA replication initiation /// transcription /// regulation of transcription, DNA-dependent /// cell division	nucleotide binding /// DNA binding /// protein binding /// ATP binding	nucleus /// nucleus /// nucleoplasm
227966_s_at	CCDC74A /// CCDC74B	coiled-coil domain containing 74A /// coiled-coil domain containing 74B	1.92474	27.9591	1.35e-06	0.00117728	6.31601	---	---	---	---
202705_at	CCNB2	cyclin B2	1.92297	9.31223	0.000267445	0.0090166	0.996392	<a target="external" href="http://www.wikipathways.org/index.php/Pathway:Homo_sapiens:Cell_cycle_KEGG">Cell_cycle_KEGG</a>	cell cycle /// mitosis /// cell division	protein binding	nucleus /// cytosol /// microtubule cytoskeleton
235224_s_at	---	---	1.91467	4.84126	0.00496786	0.0407776	-2.35182	---	---	---	---
223170_at	TMEM98	transmembrane protein 98	1.91317	11.1888	0.000112624	0.00610087	1.96376	---	---	---	endoplasmic reticulum /// membrane /// integral to membrane
204695_at	CDC25A	cell division cycle 25 homolog A (S. pombe)	1.91139	5.28513	0.0034301	0.0325845	-1.9257	<a target="external" href="http://www.wikipathways.org/index.php/Pathway:Homo_sapiens:Cell_cycle_KEGG">Cell_cycle_KEGG</a> /// <a target="external" href="http://www.wikipathways.org/index.php/Pathway:Homo_sapiens:G1_to_S_cell_cycle_Reactome">G1_to_S_cell_	regulation of cyclin-dependent protein kinase activity /// M phase of mitotic cell cycle /// DNA replication /// protein amino acid dephosphorylation /// cell cycle /// mitosis /// cell proliferation /// cell division	phosphoprotein phosphatase activity /// protein tyrosine phosphatase activity /// protein binding /// hydrolase activity	intracellular /// nucleoplasm
1555978_s_at	---	---	1.90397	4.22655	0.00864958	0.0577297	-2.98777	---	---	---	---
222740_at	ATAD2	ATPase family, AAA domain containing 2	1.90216	7.99096	0.000543988	0.0123372	0.190026	---	---	nucleotide binding /// ATP binding /// nucleoside-triphosphatase activity	---
218542_at	CEP55	centrosomal protein 55kDa	1.89729	6.39143	0.00149628	0.0200998	-0.970389	---	cell cycle /// mitosis /// cell division	---	---
228401_at	ATAD2	ATPase family, AAA domain containing 2	1.89651	8.8153	0.00034539	0.0100358	0.706957	---	---	nucleotide binding /// ATP binding /// nucleoside-triphosphatase activity	---
235266_at	ATAD2	ATPase family, AAA domain containing 2	1.89407	6.86964	0.00108316	0.0170825	-0.598884	---	---	nucleotide binding /// ATP binding /// nucleoside-triphosphatase activity	---
231855_at	KIAA1524	KIAA1524	1.89174	5.24742	0.00353653	0.0332568	-1.96088	---	---	binding	cytoplasm /// cytoplasm /// membrane /// integral to membrane
39249_at	AQP3	aquaporin 3 (Gill blood group)	1.88693	9.81927	0.000208603	0.00807995	1.27627	---	positive regulation of immune system process /// transport /// transport /// water transport /// excretion /// response to retinoic acid /// response to vitamin D /// regulation of keratinocyte differentiation /// response to calcium ion	transporter activity /// transporter activity /// water channel activity /// glycerol channel activity	membrane /// integral to membrane /// integral to membrane /// basolateral plasma membrane
210220_at	FZD2	frizzled homolog 2 (Drosophila)	1.88545	5.78759	0.00231729	0.025624	-1.47403	<a target="external" href="http://www.wikipathways.org/index.php/Pathway:Homo_sapiens:Wnt_signaling">Wnt_signaling</a>	establishment of tissue polarity /// signal transduction /// signal transduction /// cell surface receptor linked signal transduction /// G-protein coupled receptor protein signaling pathway /// cell-cell signaling /// multicellular organismal development	signal transducer activity /// receptor activity /// receptor activity /// non-G-protein coupled 7TM receptor activity /// G-protein coupled receptor activity /// protein binding	integral to plasma membrane /// membrane /// integral to membrane
204886_at	PLK4	polo-like kinase 4 (Drosophila)	1.88044	6.20704	0.00170386	0.0215885	-1.11992	---	protein amino acid phosphorylation /// protein amino acid phosphorylation	nucleotide binding /// protein kinase activity /// protein serine/threonine kinase activity /// protein serine/threonine kinase activity /// protein tyrosine kinase activity /// protein binding /// protein binding /// ATP binding /// kinase activity /// t	---
205199_at	CA9	carbonic anhydrase IX	1.87705	2.88624	0.0351566	0.135247	-4.5711	---	morphogenesis of an epithelium /// one-carbon compound metabolic process /// secretion	carbonate dehydratase activity /// carbonate dehydratase activity /// zinc ion binding /// lyase activity /// metal ion binding	nucleus /// plasma membrane /// membrane /// integral to membrane /// integral to membrane /// cell projection
203270_at	DTYMK /// LOC727761	deoxythymidylate kinase (thymidylate kinase) /// similar to Deoxythymidylate kinase (thymidylate kinase)	1.87673	7.15465	0.000901383	0.0157711	-0.387981	---	dTDP biosynthetic process /// dTTP biosynthetic process /// cell cycle /// cell proliferation /// nucleotide biosynthetic process	nucleotide binding /// thymidylate kinase activity /// thymidylate kinase activity /// ATP binding /// kinase activity /// transferase activity /// nucleoside kinase activity	cytosol
204162_at	NDC80	NDC80 homolog, kinetochore complex component (S. cerevisiae)	1.8744	7.41895	0.000764372	0.0145051	-0.198957	---	mitotic sister chromatid segregation /// cell cycle /// cell cycle /// spindle organization and biogenesis /// mitosis /// mitosis /// phosphoinositide-mediated signaling /// cell division	protein binding /// protein binding	chromosome, centromeric region /// chromosome, centromeric region /// condensed chromosome kinetochore /// nucleus /// nucleus
91816_f_at	MEX3D	mex-3 homolog D (C. elegans)	1.8738	3.22391	0.0240447	0.109179	-4.14738	---	---	RNA binding /// protein binding /// zinc ion binding /// metal ion binding	nucleus /// cytoplasm
228126_x_at	CTXN1	cortexin 1	1.87168	10.3168	0.000165303	0.00724091	1.53698	---	---	---	membrane /// integral to membrane
227545_at	---	---	1.86805	4.48711	0.00679536	0.0493271	-2.71146	---	---	---	---
204146_at	RAD51AP1	RAD51 associated protein 1	1.8674	7.76251	0.000621502	0.0132394	0.0378498	---	double-strand break repair via homologous recombination /// DNA repair /// DNA repair /// DNA repair /// response to DNA damage stimulus	DNA binding /// double-stranded DNA binding /// double-stranded DNA binding /// single-stranded DNA binding /// single-stranded DNA binding /// RNA binding /// RNA binding /// RNA binding /// protein binding	nucleus /// nucleus /// nucleus
202183_s_at	KIF22	kinesin family member 22	1.85186	4.05438	0.0101984	0.0637837	-3.17597	---	microtubule-based movement /// mitosis	nucleotide binding /// DNA binding /// DNA binding /// motor activity /// microtubule motor activity /// microtubule motor activity /// ATP binding /// sequence-specific DNA binding	kinetochore /// intracellular /// nucleus /// nucleus /// microtubule /// microtubule associated complex
220085_at	HELLS	helicase, lymphoid-specific	1.8505	5.65385	0.00256549	0.0273032	-1.59123	<a target="external" href="http://www.wikipathways.org/index.php/Pathway:Homo_sapiens:Apoptosis">Apoptosis</a>	methylation-dependent chromatin silencing /// transcription /// regulation of transcription, DNA-dependent /// cell cycle /// mitosis /// multicellular organismal development /// multicellular organismal development /// maintenance of DNA methylation ///	nucleotide binding /// nucleic acid binding /// DNA binding /// helicase activity /// ATP binding /// hydrolase activity	chromosome, centromeric region /// nucleus /// centromeric heterochromatin
210517_s_at	AKAP12	A kinase (PRKA) anchor protein 12	1.84956	3.01724	0.0302738	0.12477	-4.40494	<a target="external" href="http://www.wikipathways.org/index.php/Pathway:Homo_sapiens:G_Protein_Signaling">G_Protein_Signaling</a>	protein targeting /// signal transduction /// G-protein coupled receptor protein signaling pathway	protein binding /// protein kinase A binding	cytoplasm /// cytoplasm /// cytoskeleton
239950_at	tcag7.1238	homeo box A11, antisense	1.84449	13.9242	3.97e-05	0.00400929	3.09868	---	---	---	---
211804_s_at	CDK2	cyclin-dependent kinase 2	1.84353	4.90238	0.00471415	0.0394673	-2.29156	<a target="external" href="http://www.wikipathways.org/index.php/Pathway:Homo_sapiens:Cell_cycle_KEGG">Cell_cycle_KEGG</a> /// <a target="external" href="http://www.wikipathways.org/index.php/Pathway:Homo_sapiens:DNA_replication_Reactome">DNA_replication_	G2/M transition of mitotic cell cycle /// regulation of DNA replication /// protein amino acid phosphorylation /// cell cycle /// mitosis /// traversing start control point of mitotic cell cycle /// positive regulation of cell proliferation /// cell divis	nucleotide binding /// protein kinase activity /// protein kinase activity /// protein serine/threonine kinase activity /// cyclin-dependent protein kinase activity /// cyclin-dependent protein kinase activity /// cyclin-dependent protein kinase activity	cyclin-dependent protein kinase holoenzyme complex /// nucleus /// nucleus /// nucleoplasm /// cytoplasm /// cytosol
204767_s_at	FEN1	flap structure-specific endonuclease 1	1.84052	7.52013	0.000718576	0.0141346	-0.128198	---	DNA replication /// DNA replication /// DNA replication /// DNA repair /// DNA repair /// DNA repair /// double-strand break repair /// UV protection /// phosphoinositide-mediated signaling	magnesium ion binding /// DNA binding /// DNA binding /// damaged DNA binding /// double-stranded DNA binding /// catalytic activity /// nuclease activity /// endonuclease activity /// endonuclease activity /// ribonuclease H activity /// exonuclease acti	nucleus /// nucleus
48808_at	DHFR	dihydrofolate reductase	1.83931	10.8059	0.00013282	0.00656067	1.78083	<a target="external" href="http://www.wikipathways.org/index.php/Pathway:Homo_sapiens:Nucleotide_Metabolism">Nucleotide_Metabolism</a>	glycine biosynthetic process /// glycine biosynthetic process /// one-carbon compound metabolic process /// nucleotide biosynthetic process /// nucleotide biosynthetic process /// oxidation reduction	dihydrofolate reductase activity /// dihydrofolate reductase activity /// oxidoreductase activity	---
209639_s_at	RGS12	regulator of G-protein signaling 12	1.83846	6.19839	0.00171439	0.0216726	-1.12701	---	signal transduction /// regulation of G-protein coupled receptor protein signaling pathway /// negative regulation of signal transduction	signal transducer activity /// receptor signaling protein activity /// GTPase activator activity /// GTPase activator activity /// protein binding	condensed nuclear chromosome /// nucleus
219694_at	FAM105A	family with sequence similarity 105, member A	1.83711	6.86593	0.0010858	0.0171082	-0.601677	---	---	---	---
205345_at	BARD1	BRCA1 associated RING domain 1	1.8356	6.07104	0.00187897	0.0229073	-1.23256	---	tissue homeostasis /// response to DNA damage stimulus /// cell cycle arrest /// protein ubiquitination /// negative regulation of mRNA 3'-end processing /// regulation of phosphorylation /// positive regulation of apoptosis /// negative regulation of apo	RNA binding /// ubiquitin-protein ligase activity /// protein binding /// protein binding /// zinc ion binding /// kinase binding /// protein homodimerization activity /// metal ion binding /// protein heterodimerization activity	ubiquitin ligase complex /// intracellular /// nucleus /// nucleus /// nucleus /// cytoplasm /// BRCA1-BARD1 complex
1554271_a_at	CENPL	centromere protein L	1.835	8.61596	0.000384112	0.0105766	0.58634	---	---	---	chromosome, centromeric region /// nucleus /// chromosome
212775_at	OBSL1	obscurin-like 1	1.8338	8.71793	0.000363691	0.010315	0.648376	---	cytoskeleton organization and biogenesis /// cardiac myofibril assembly	cytoskeletal adaptor activity /// kinase activity	intercalated disc /// Z disc /// M band /// perinuclear region of cytoplasm
209172_s_at	CENPF	centromere protein F, 350/400ka (mitosin)	1.83346	7.67898	0.000653083	0.0135544	-0.0188298	---	G2 phase of mitotic cell cycle /// M phase of mitotic cell cycle /// M phase of mitotic cell cycle /// mitotic cell cycle /// cell cycle /// chromosome segregation /// chromosome segregation /// mitosis /// mitotic cell cycle spindle assembly checkpoint /	chromatin binding /// protein binding /// protein C-terminus binding /// transcription factor binding /// protein homodimerization activity /// dynein binding /// protein heterodimerization activity	chromosome, centromeric region /// chromosome, centromeric region /// kinetochore /// chromatin /// spindle pole /// outer kinetochore of condensed chromosome /// outer kinetochore of condensed chromosome /// nucleus /// nucleus /// nuclear envelope /// c
222958_s_at	DEPDC1	DEP domain containing 1	1.83211	5.40255	0.00312198	0.0308035	-1.81733	---	signal transduction /// intracellular signaling cascade	GTPase activator activity	intracellular
207380_x_at	NOX1	NADPH oxidase 1	1.82679	6.67074	0.00123606	0.0180961	-0.750634	---	angiogenesis /// NADP metabolic process /// FADH2 metabolic process /// superoxide metabolic process /// transport /// ion transport /// response to stress /// inflammatory response /// signal transduction /// regulation of blood pressure /// positive reg	ion channel activity /// voltage-gated ion channel activity /// iron ion binding /// protein binding /// electron carrier activity /// superoxide-generating NADPH oxidase activity /// superoxide-generating NADPH oxidase activity /// oxidoreductase activit	early endosome /// membrane /// integral to membrane /// integral to membrane /// NADPH oxidase complex
218876_at	TPPP3	tubulin polymerization-promoting protein family member 3	1.82533	5.16944	0.00376921	0.0345166	-2.03422	---	---	---	---
216548_x_at	HMG4L	high-mobility group (nonhistone chromosomal) protein 4-like	1.82497	5.44885	0.00300953	0.0300616	-1.77509	---	regulation of transcription, DNA-dependent	DNA binding	chromatin /// nucleus
204929_s_at	VAMP5	vesicle-associated membrane protein 5 (myobrevin)	1.82203	5.18468	0.00372238	0.0342172	-2.01983	---	multicellular organismal development /// muscle development /// skeletal muscle development /// vesicle-mediated transport /// cell differentiation	---	Golgi apparatus /// plasma membrane /// plasma membrane /// integral to plasma membrane /// endomembrane system /// membrane /// integral to membrane
210045_at	IDH2	isocitrate dehydrogenase 2 (NADP+), mitochondrial	1.81984	10.1494	0.000178557	0.00748967	1.4507	<a target="external" href="http://www.wikipathways.org/index.php/Pathway:Homo_sapiens:Krebs-TCA_Cycle">Krebs-TCA_Cycle</a>	carbohydrate metabolic process /// glyoxylate cycle /// tricarboxylic acid cycle /// isocitrate metabolic process /// metabolic process /// metabolic process /// oxidation reduction	magnesium ion binding /// isocitrate dehydrogenase (NADP+) activity /// isocitrate dehydrogenase (NADP+) activity /// oxidoreductase activity /// oxidoreductase activity, acting on the CH-OH group of donors, NAD or NADP as acceptor /// manganese ion bindi	mitochondrion /// mitochondrion /// mitochondrial inner membrane
228729_at	CCNB1	cyclin B1	1.81812	6.52375	0.00136565	0.0190864	-0.865292	<a target="external" href="http://www.wikipathways.org/index.php/Pathway:Homo_sapiens:Cell_cycle_KEGG">Cell_cycle_KEGG</a> /// <a target="external" href="http://www.wikipathways.org/index.php/Pathway:Homo_sapiens:G1_to_S_cell_cycle_Reactome">G1_to_S_cell_	G2/M transition of mitotic cell cycle /// cell cycle /// mitosis /// anaphase-promoting complex-dependent proteasomal ubiquitin-dependent protein catabolic process /// cell division /// positive regulation of ubiquitin-protein ligase activity during mitot	protein binding	nucleus /// nucleus /// nucleoplasm /// cytoplasm /// centrosome /// cytosol
202107_s_at	MCM2	minichromosome maintenance complex component 2	1.81701	4.79442	0.00517316	0.0418246	-2.39836	<a target="external" href="http://www.wikipathways.org/index.php/Pathway:Homo_sapiens:Cell_cycle_KEGG">Cell_cycle_KEGG</a> /// <a target="external" href="http://www.wikipathways.org/index.php/Pathway:Homo_sapiens:DNA_replication_Reactome">DNA_replication_	DNA replication /// DNA replication /// DNA replication /// DNA unwinding during replication /// DNA replication initiation /// nucleosome assembly /// transcription /// regulation of transcription, DNA-dependent /// cell cycle /// cell cycle	nucleotide binding /// DNA binding /// DNA binding /// DNA replication origin binding /// protein binding /// protein binding /// ATP binding /// zinc ion binding /// metal ion binding	chromatin /// nucleus /// nucleus /// nucleoplasm /// nuclear origin of replication recognition complex
205920_at	SLC6A6	solute carrier family 6 (neurotransmitter transporter, taurine), member 6	1.81597	4.08794	0.00987281	0.0625321	-3.13893	---	amino acid metabolic process /// transport /// transport /// neurotransmitter transport /// taurine transport	neurotransmitter:sodium symporter activity /// taurine:sodium symporter activity /// taurine:sodium symporter activity /// symporter activity	integral to plasma membrane /// membrane /// integral to membrane /// integral to membrane
213008_at	FANCI	Fanconi anemia, complementation group I	1.81419	5.36087	0.00322747	0.031371	-1.85559	---	DNA repair /// response to DNA damage stimulus /// cell cycle	protein binding	nucleus /// chromosome
218723_s_at	C13orf15	chromosome 13 open reading frame 15	1.81272	4.20111	0.0088603	0.0584228	-3.0153	---	regulation of cyclin-dependent protein kinase activity /// cell cycle	protein binding	nucleus /// cytoplasm /// cytoplasm /// centrosome
204641_at	NEK2	NIMA (never in mitosis gene a)-related kinase 2	1.81128	7.66151	0.00065993	0.0136547	-0.0307598	---	protein amino acid phosphorylation /// cell cycle /// mitosis /// mitosis /// regulation of mitosis /// meiosis /// cell division	nucleotide binding /// magnesium ion binding /// protein kinase activity /// protein serine/threonine kinase activity /// protein serine/threonine kinase activity /// protein binding /// ATP binding /// kinase activity /// transferase activity /// metal i	nucleus /// cytoplasm /// centrosome /// cytosol
230626_at	TSPAN12	tetraspanin 12	1.81069	6.25654	0.00164495	0.0211337	-1.07941	---	---	---	membrane fraction /// membrane /// integral to membrane /// integral to membrane
228273_at	---	---	1.80934	7.61547	0.000678378	0.0138122	-0.062304	---	---	---	---
203065_s_at	CAV1	caveolin 1, caveolae protein, 22kDa	1.80771	12.6152	6.36e-05	0.00472143	2.59004	<a target="external" href="http://www.wikipathways.org/index.php/Pathway:Homo_sapiens:Integrin-mediated_cell_adhesion_KEGG">Integrin-mediated_cell_adhesion_KEGG</a>	inactivation of MAPK activity /// vasculogenesis /// response to hypoxia /// negative regulation of endothelial cell proliferation /// triacylglycerol metabolic process /// calcium ion transport /// cellular calcium ion homeostasis /// endocytosis /// reg	structural molecule activity /// protein binding /// cholesterol binding /// protease activator activity /// nitric-oxide synthase binding	Golgi membrane /// Golgi membrane /// Golgi membrane /// endoplasmic reticulum /// Golgi apparatus /// lipid particle /// plasma membrane /// integral to plasma membrane /// caveola /// membrane /// integral to membrane /// membrane raft /// perinuclear r
202240_at	PLK1	polo-like kinase 1 (Drosophila)	1.80727	4.52245	0.0065813	0.0483803	-2.67476	<a target="external" href="http://www.wikipathways.org/index.php/Pathway:Homo_sapiens:Cell_cycle_KEGG">Cell_cycle_KEGG</a>	protein amino acid phosphorylation /// cell cycle /// mitosis /// mitosis /// cell proliferation /// cell division /// positive regulation of ubiquitin-protein ligase activity during mitotic cell cycle	nucleotide binding /// protein kinase activity /// protein kinase activity /// protein serine/threonine kinase activity /// protein serine/threonine kinase activity /// protein binding /// protein binding /// ATP binding /// kinase activity /// transferas	nucleus /// nucleoplasm /// centrosome /// cytosol
214040_s_at	GSN	gelsolin (amyloidosis, Finnish type)	1.8069	6.92625	0.00104382	0.0167732	-0.556391	---	actin filament polymerization /// actin filament polymerization /// actin filament severing /// actin filament severing /// barbed-end actin filament capping /// barbed-end actin filament capping	actin binding /// calcium ion binding /// calcium ion binding /// protein binding	extracellular region /// extracellular region /// extracellular region /// extracellular region /// cytoplasm /// cytosol /// cytosol /// cytoskeleton /// actin cytoskeleton
202534_x_at	DHFR	dihydrofolate reductase	1.80549	12.5065	6.63e-05	0.00479894	2.54513	<a target="external" href="http://www.wikipathways.org/index.php/Pathway:Homo_sapiens:Nucleotide_Metabolism">Nucleotide_Metabolism</a>	glycine biosynthetic process /// glycine biosynthetic process /// one-carbon compound metabolic process /// nucleotide biosynthetic process /// nucleotide biosynthetic process /// oxidation reduction	dihydrofolate reductase activity /// dihydrofolate reductase activity /// oxidoreductase activity	---
225784_s_at	KIAA1166	KIAA1166	1.80544	4.51466	0.00662778	0.0485789	-2.68283	---	---	---	---
230666_at	tcag7.1238	homeo box A11, antisense	1.80212	6.36829	0.00152061	0.0202979	-0.98895	---	---	---	---
1554026_a_at	MYO10	myosin X	1.79998	6.0352	0.00192862	0.0231672	-1.26259	---	signal transduction	nucleotide binding /// motor activity /// actin binding /// binding /// ATP binding	cytoskeleton /// myosin complex
1554821_a_at	ZBED1	zinc finger, BED-type containing 1	1.79405	24.4683	2.59e-06	0.00131454	5.77175	---	---	DNA binding /// transposase activity /// zinc ion binding /// metal ion binding /// protein dimerization activity	nuclear chromosome /// nucleus
207590_s_at	CENPI	centromere protein I	1.78666	6.81947	0.0011195	0.0173338	-0.636798	---	sex differentiation	---	chromosome, centromeric region /// nucleus /// chromosome
202687_s_at	TNFSF10	tumor necrosis factor (ligand) superfamily, member 10	1.78635	6.95901	0.00102183	0.0166616	-0.531933	<a target="external" href="http://www.wikipathways.org/index.php/Pathway:Homo_sapiens:Apoptosis">Apoptosis</a> /// <a target="external" href="http://www.wikipathways.org/index.php/Pathway:Homo_sapiens:Apoptosis_GenMAPP">Apoptosis_GenMAPP</a>	apoptosis /// induction of apoptosis /// immune response /// signal transduction /// cell-cell signaling /// activation of pro-apoptotic gene products /// positive regulation of I-kappaB kinase/NF-kappaB cascade	receptor binding /// cytokine activity /// tumor necrosis factor receptor binding /// protein binding /// zinc ion binding /// metal ion binding	extracellular region /// extracellular space /// soluble fraction /// integral to plasma membrane /// membrane /// integral to membrane
218741_at	CENPM	centromere protein M	1.78222	5.23251	0.00357971	0.0334501	-1.97485	---	---	---	chromosome, centromeric region /// nucleus /// chromosome /// cytoplasm
243489_at	---	---	1.77918	2.67349	0.0450747	0.152875	-4.84521	---	---	---	---
205436_s_at	H2AFX	H2A histone family, member X	1.77606	8.33839	0.000447029	0.011383	0.41382	<a target="external" href="http://www.wikipathways.org/index.php/Pathway:Homo_sapiens:Proteasome_Degradation">Proteasome_Degradation</a>	double-strand break repair via homologous recombination /// DNA repair /// DNA recombination /// nucleosome assembly /// nucleosome assembly /// response to DNA damage stimulus /// cell cycle /// meiosis /// spermatogenesis	DNA binding /// DNA binding /// damaged DNA binding /// protein binding	nucleosome /// nucleosome /// nucleus /// nucleus /// nucleoplasm /// replication fork /// chromosome
209147_s_at	PPAP2A	phosphatidic acid phosphatase type 2A	1.77429	12.7095	6.14e-05	0.00467078	2.62867	---	protein amino acid dephosphorylation /// lipid metabolic process /// activation of protein kinase C activity /// negative regulation of cell proliferation /// germ cell migration /// regulation of lipid metabolic process /// steroid hormone receptor signa	catalytic activity /// phosphatidate phosphatase activity /// phosphatidate phosphatase activity /// phosphatidate phosphatase activity /// phosphatidate phosphatase activity /// hydrolase activity	membrane fraction /// cytosol /// plasma membrane /// plasma membrane /// integral to plasma membrane /// membrane /// integral to membrane
205739_x_at	ZNF107	zinc finger protein 107	1.77248	8.85409	0.000338406	0.00999936	0.73012	---	transcription /// regulation of transcription, DNA-dependent	nucleic acid binding /// DNA binding /// zinc ion binding /// metal ion binding	intracellular /// nucleus
229551_x_at	ZNF367	zinc finger protein 367	1.77243	6.05926	0.00189512	0.0230213	-1.24241	---	transcription /// regulation of transcription, DNA-dependent /// regulation of transcription from RNA polymerase II promoter	nucleic acid binding /// DNA binding /// transcription factor activity /// zinc ion binding /// metal ion binding	intracellular /// nucleus /// nucleus
218308_at	TACC3	transforming, acidic coiled-coil containing protein 3	1.7705	7.48821	0.00073266	0.0142502	-0.150423	---	---	---	cytoplasm
226234_at	---	---	1.76544	11.3001	0.000107457	0.0059704	2.01568	---	---	---	---
211814_s_at	CCNE2	cyclin E2	1.76477	8.12686	0.000503336	0.0119797	0.27864	<a target="external" href="http://www.wikipathways.org/index.php/Pathway:Homo_sapiens:Cell_cycle_KEGG">Cell_cycle_KEGG</a> /// <a target="external" href="http://www.wikipathways.org/index.php/Pathway:Homo_sapiens:G1_to_S_cell_cycle_Reactome">G1_to_S_cell_	cell cycle checkpoint /// regulation of cyclin-dependent protein kinase activity /// DNA replication initiation /// cell cycle /// cell division	protein binding /// cyclin-dependent protein kinase regulator activity	nucleus /// nucleoplasm /// cytosol
202870_s_at	CDC20	cell division cycle 20 homolog (S. cerevisiae)	1.76383	3.89202	0.0119597	0.0707399	-3.35758	<a target="external" href="http://www.wikipathways.org/index.php/Pathway:Homo_sapiens:Cell_cycle_KEGG">Cell_cycle_KEGG</a>	ubiquitin-dependent protein catabolic process /// cell cycle /// cell cycle /// mitosis /// anaphase-promoting complex-dependent proteasomal ubiquitin-dependent protein catabolic process /// cell division /// negative regulation of ubiquitin-protein ligas	protein binding	nucleoplasm /// spindle /// cytosol
204492_at	ARHGAP11A	Rho GTPase activating protein 11A	1.76278	5.72758	0.00242498	0.0263674	-1.52635	---	signal transduction	GTPase activator activity	intracellular
1558487_a_at	TMED4	transmembrane emp24 protein transport domain containing 4	1.76242	13.7848	4.16e-05	0.00404238	3.04718	---	transport /// positive regulation of I-kappaB kinase/NF-kappaB cascade	signal transducer activity	endoplasmic reticulum /// endoplasmic reticulum membrane /// membrane /// integral to membrane
224046_s_at	PDE7A	phosphodiesterase 7A	1.76057	6.56436	0.0013283	0.0188071	-0.833396	<a target="external" href="http://www.wikipathways.org/index.php/Pathway:Homo_sapiens:G_Protein_Signaling">G_Protein_Signaling</a>	signal transduction /// signal transduction	catalytic activity /// 3',5'-cyclic-nucleotide phosphodiesterase activity /// 3',5'-cyclic-AMP phosphodiesterase activity /// hydrolase activity	cell fraction
223765_s_at	KBTBD4	kelch repeat and BTB (POZ) domain containing 4	1.75823	7.44771	0.000751007	0.0144079	-0.17875	---	---	protein binding	---
230398_at	TNS4	tensin 4	1.75754	4.92667	0.00461752	0.0389832	-2.26775	---	apoptosis /// protein localization	actin binding /// protein binding /// protein binding	cytoplasm /// cytoskeleton /// focal adhesion /// cell junction
1565717_s_at	FUS	fusion (involved in t(12;16) in malignant liposarcoma)	1.75556	5.05978	0.00412753	0.0364934	-2.13872	<a target="external" href="http://www.wikipathways.org/index.php/Pathway:Homo_sapiens:mRNA_processing_Reactome">mRNA_processing_Reactome</a>	nuclear mRNA splicing, via spliceosome /// response to amphetamine /// transcription /// regulation of transcription, DNA-dependent /// regulation of transcription, DNA-dependent /// immune response /// response to DNA damage stimulus /// response to oxid	nucleotide binding /// nucleic acid binding /// DNA binding /// DNA binding /// transcription factor activity /// transcription factor activity /// transcription corepressor activity /// RNA binding /// RNA binding /// tumor necrosis factor receptor bindi	intracellular /// nucleus /// nucleus /// cytoplasm /// membrane
236364_at	---	---	1.75383	5.03074	0.00422902	0.0369217	-2.16667	---	---	---	---
1552921_a_at	FIGNL1	fidgetin-like 1	1.75238	9.80829	0.000209702	0.00811328	1.27036	---	ATP metabolic process	nucleotide binding /// magnesium ion binding /// magnesium ion binding /// ATP binding /// hydrolase activity /// hydrolase activity /// nucleoside-triphosphatase activity /// metal ion binding	---
212414_s_at	N-PAC /// SEPT6	cytokine-like nuclear factor n-pac /// septin 6	1.74791	7.29772	0.000823895	0.0149965	-0.284895	---	cytokinesis /// pentose-phosphate shunt /// cell cycle /// metabolic process /// cell division	nucleotide binding /// catalytic activity /// phosphogluconate dehydrogenase (decarboxylating) activity /// binding /// protein binding /// protein binding /// protein binding /// GTP binding /// GTP binding /// oxidoreductase activity /// coenzyme bindin	nucleus /// septin complex
213007_at	FANCI	Fanconi anemia, complementation group I	1.74748	7.12673	0.000917496	0.0159179	-0.40831	---	DNA repair /// response to DNA damage stimulus /// cell cycle	protein binding	nucleus /// chromosome
239219_at	AURKB	aurora kinase B	1.74168	5.06611	0.0041058	0.0363421	-2.13265	---	cytokinesis /// protein amino acid phosphorylation /// cell cycle /// mitosis /// cell division	nucleotide binding /// magnesium ion binding /// protein kinase activity /// protein serine/threonine kinase activity /// protein binding /// ATP binding /// kinase activity /// transferase activity /// metal ion binding	chromosome, centromeric region /// nucleus /// chromosome /// spindle /// midbody
228293_at	DEPDC7	DEP domain containing 7	1.73938	5.49861	0.00289392	0.0292778	-1.72997	---	intracellular signaling cascade	---	---
213326_at	VAMP1	vesicle-associated membrane protein 1 (synaptobrevin 1)	1.73819	8.94508	0.000322676	0.00978188	0.784064	---	vesicle-mediated transport	protein binding	mitochondrion /// mitochondrial outer membrane /// integral to plasma membrane /// membrane /// integral to membrane /// synaptosome /// outer membrane /// cell junction /// cytoplasmic vesicle membrane /// cytoplasmic vesicle /// synapse
214710_s_at	CCNB1	cyclin B1	1.73717	6.98491	0.00100483	0.0165145	-0.512673	<a target="external" href="http://www.wikipathways.org/index.php/Pathway:Homo_sapiens:Cell_cycle_KEGG">Cell_cycle_KEGG</a> /// <a target="external" href="http://www.wikipathways.org/index.php/Pathway:Homo_sapiens:G1_to_S_cell_cycle_Reactome">G1_to_S_cell_	G2/M transition of mitotic cell cycle /// cell cycle /// mitosis /// anaphase-promoting complex-dependent proteasomal ubiquitin-dependent protein catabolic process /// cell division /// positive regulation of ubiquitin-protein ligase activity during mitot	protein binding	nucleus /// nucleus /// nucleoplasm /// cytoplasm /// centrosome /// cytosol
221757_at	PIK3IP1	phosphoinositide-3-kinase interacting protein 1	1.73548	6.94628	0.00103031	0.016701	-0.54143	---	---	---	membrane /// integral to membrane
215702_s_at	CFTR	cystic fibrosis transmembrane conductance regulator (ATP-binding cassette sub-family C, member 7)	1.73238	4.94418	0.00454931	0.0387109	-2.25064	---	neuron migration /// negative regulation of endothelial cell proliferation /// transport /// transport /// ion transport /// synaptic transmission /// brain development /// respiratory gaseous exchange /// lactation /// sperm motility /// transepithelial	nucleotide binding /// protein tyrosine kinase activity /// ion channel activity /// ATP-binding and phosphorylation-dependent chloride channel activity /// chloride channel activity /// chloride channel activity /// channel-conductance-controlling ATPase	membrane fraction /// soluble fraction /// mitochondrion /// cytosol /// plasma membrane /// focal adhesion /// basal plasma membrane /// membrane /// integral to membrane /// basolateral plasma membrane /// apical plasma membrane /// apical plasma membra
213996_at	YPEL1	yippee-like 1 (Drosophila)	1.72933	4.86829	0.00485372	0.0401225	-2.32511	---	---	---	nucleus
227382_at	CYB5B	cytochrome b5 type B (outer mitochondrial membrane)	1.72927	14.2193	3.59e-05	0.00385908	3.20572	---	transport	transporter activity /// iron ion binding /// enzyme activator activity /// heme binding /// metal ion binding /// transition metal ion binding	mitochondrion /// mitochondrial outer membrane /// mitochondrial inner membrane /// microsome /// membrane /// integral to membrane /// outer membrane
235896_s_at	SMCR7	Smith-Magenis syndrome chromosome region, candidate 7	1.72899	13.7937	4.15e-05	0.00404238	3.05051	---	---	---	membrane /// integral to membrane
228463_at	FOXA3	forkhead box A3	1.72858	6.72445	0.00119237	0.0178734	-0.709271	---	cellular glucose homeostasis /// transcription /// regulation of transcription, DNA-dependent /// cellular response to starvation	DNA binding /// transcription factor activity /// transcription factor activity /// sequence-specific DNA binding	nucleus /// nucleus
229744_at	SSFA2	Sperm specific antigen 2	1.72755	7.76742	0.000619705	0.0132253	0.0411597	---	---	actin binding	cytoplasm /// plasma membrane
214963_at	NUP160	nucleoporin 160kDa	1.72339	5.65943	0.00255453	0.0272765	-1.5863	---	mRNA export from nucleus /// mRNA export from nucleus /// transport /// protein transport /// mRNA transport /// intracellular protein transport across a membrane	nucleocytoplasmic transporter activity /// nucleocytoplasmic transporter activity /// protein binding	nucleus /// nuclear envelope /// nuclear pore /// nuclear pore /// membrane
205983_at	DPEP1	dipeptidase 1 (renal)	1.71868	11.3941	0.000103317	0.00590222	2.05907	<a target="external" href="http://www.wikipathways.org/index.php/Pathway:Homo_sapiens:Eicosanoid_Synthesis">Eicosanoid_Synthesis</a>	proteolysis	protein binding /// peptidase activity /// metallopeptidase activity /// dipeptidyl-peptidase activity /// zinc ion binding /// hydrolase activity /// dipeptidase activity /// metal ion binding	membrane /// apical plasma membrane /// anchored to membrane /// cell projection
45633_at	GINS3	GINS complex subunit 3 (Psf3 homolog)	1.7183	6.39724	0.00149023	0.0200345	-0.965732	---	DNA replication	---	nucleus
221563_at	DUSP10	dual specificity phosphatase 10	1.71349	4.508	0.00666788	0.0487247	-2.68975	---	protein amino acid dephosphorylation /// protein amino acid dephosphorylation /// response to stress /// JNK cascade /// dephosphorylation	phosphoprotein phosphatase activity /// phosphoprotein phosphatase activity /// protein tyrosine phosphatase activity /// protein tyrosine/serine/threonine phosphatase activity /// hydrolase activity /// phosphatase activity /// MAP kinase tyrosine/serine	nucleus /// nucleus /// cytoplasm /// cytoplasm
232696_at	LOC648556	uncharacterized gastric protein ZA43P	1.7117	3.75347	0.0137447	0.076835	-3.51579	---	---	---	---
224836_at	TP53INP2	tumor protein p53 inducible nuclear protein 2	1.70962	6.74514	0.00117604	0.0177561	-0.693421	---	---	---	nucleus
203554_x_at	PTTG1	pituitary tumor-transforming 1	1.70948	5.84705	0.00221611	0.0250599	-1.42261	<a target="external" href="http://www.wikipathways.org/index.php/Pathway:Homo_sapiens:Cell_cycle_KEGG">Cell_cycle_KEGG</a>	DNA metabolic process /// DNA repair /// transcription from RNA polymerase II promoter /// response to DNA damage stimulus /// cell cycle /// chromosome segregation /// mitosis /// spermatogenesis /// chromosome organization and biogenesis /// cell divisi	transcription factor activity /// cysteine protease inhibitor activity /// protein binding	nucleus /// nucleus /// cytoplasm /// cytoplasm /// cytosol
209753_s_at	TMPO	thymopoietin	1.70858	6.33937	0.00155169	0.0205189	-1.01224	---	regulation of transcription	DNA binding /// protein binding /// protein binding /// lamin binding	chromatin /// nucleus /// nucleus /// nucleus /// nuclear envelope /// nuclear envelope /// nuclear inner membrane /// chromosome /// membrane /// integral to membrane
218857_s_at	ASRGL1	asparaginase like 1	1.70543	7.08035	0.000945026	0.0161517	-0.442237	---	asparagine catabolic process via L-aspartate	N4-(beta-N-acetylglucosaminyl)-L-asparaginase activity /// asparaginase activity /// hydrolase activity	cytoplasm /// cytoplasm
207217_s_at	NOX1	NADPH oxidase 1	1.70418	8.57594	0.000392499	0.0107051	0.561799	---	angiogenesis /// NADP metabolic process /// FADH2 metabolic process /// superoxide metabolic process /// transport /// ion transport /// response to stress /// inflammatory response /// signal transduction /// regulation of blood pressure /// positive reg	ion channel activity /// voltage-gated ion channel activity /// iron ion binding /// protein binding /// electron carrier activity /// superoxide-generating NADPH oxidase activity /// superoxide-generating NADPH oxidase activity /// oxidoreductase activit	early endosome /// membrane /// integral to membrane /// integral to membrane /// NADPH oxidase complex
231827_at	---	---	1.7024	5.51001	0.00286818	0.0290986	-1.71968	---	---	---	---
229456_s_at	DDAH1	Dimethylarginine dimethylaminohydrolase 1	1.70105	2.99806	0.0309387	0.126167	-4.42913	---	arginine catabolic process /// nitric oxide mediated signal transduction	catalytic activity /// zinc ion binding /// dimethylargininase activity /// hydrolase activity /// hydrolase activity, acting on carbon-nitrogen (but not peptide) bonds, in linear amidines /// metal ion binding	cytoplasm
227350_at	HELLS	helicase, lymphoid-specific	1.70016	8.89284	0.000331598	0.00989306	0.753159	<a target="external" href="http://www.wikipathways.org/index.php/Pathway:Homo_sapiens:Apoptosis">Apoptosis</a>	methylation-dependent chromatin silencing /// transcription /// regulation of transcription, DNA-dependent /// cell cycle /// mitosis /// multicellular organismal development /// multicellular organismal development /// maintenance of DNA methylation ///	nucleotide binding /// nucleic acid binding /// DNA binding /// helicase activity /// ATP binding /// hydrolase activity	chromosome, centromeric region /// nucleus /// centromeric heterochromatin
203504_s_at	ABCA1	ATP-binding cassette, sub-family A (ABC1), member 1	1.69811	7.15793	0.00089951	0.0157633	-0.385595	<a target="external" href="http://www.wikipathways.org/index.php/Pathway:Homo_sapiens:Statin_Pathway_PharmGKB">Statin_Pathway_PharmGKB</a>	lipid metabolic process /// transport /// lysosome organization and biogenesis /// G-protein coupled receptor protein signaling pathway /// steroid metabolic process /// cholesterol metabolic process /// cholesterol metabolic process /// endosome transpor	nucleotide binding /// protein binding /// ATP binding /// ATP binding /// phospholipid binding /// phospholipid transporter activity /// anion transmembrane transporter activity /// cholesterol binding /// ATPase activity /// nucleoside-triphosphatase ac	membrane fraction /// integral to plasma membrane /// membrane /// integral to membrane /// endocytic vesicle /// membrane raft /// phagocytic vesicle
235911_at	LOC440995	hypothetical gene supported by BC034933; BC068085	1.69739	4.68285	0.00570346	0.0444781	-2.51046	---	---	---	---
226713_at	CCDC50	coiled-coil domain containing 50	1.69585	4.21373	0.00875505	0.0580564	-3.00163	---	sensory perception of sound	protein binding	cytoplasm
212141_at	MCM4	minichromosome maintenance complex component 4	1.69584	7.12174	0.000920409	0.0159507	-0.411947	<a target="external" href="http://www.wikipathways.org/index.php/Pathway:Homo_sapiens:Cell_cycle_KEGG">Cell_cycle_KEGG</a> /// <a target="external" href="http://www.wikipathways.org/index.php/Pathway:Homo_sapiens:DNA_replication_Reactome">DNA_replication_	DNA replication /// DNA replication /// DNA replication /// DNA unwinding during replication /// DNA replication initiation /// transcription /// regulation of transcription, DNA-dependent	nucleotide binding /// DNA binding /// DNA helicase activity /// single-stranded DNA binding /// protein binding /// protein binding /// ATP binding /// ATP binding /// hydrolase activity /// nucleoside-triphosphatase activity	nucleus /// nucleus /// nucleoplasm
215711_s_at	WEE1	WEE1 homolog (S. pombe)	1.69344	5.27165	0.00346773	0.0328108	-1.93826	<a target="external" href="http://www.wikipathways.org/index.php/Pathway:Homo_sapiens:Cell_cycle_KEGG">Cell_cycle_KEGG</a> /// <a target="external" href="http://www.wikipathways.org/index.php/Pathway:Homo_sapiens:G1_to_S_cell_cycle_Reactome">G1_to_S_cell_	protein amino acid phosphorylation /// cell cycle /// mitosis /// cell division	nucleotide binding /// magnesium ion binding /// protein kinase activity /// protein serine/threonine kinase activity /// protein tyrosine kinase activity /// protein tyrosine kinase activity /// non-membrane spanning protein tyrosine kinase activity ///	nucleus /// nucleus /// nucleoplasm
235052_at	ZNF792	zinc finger protein 792	1.69268	11.3524	0.00010513	0.00595211	2.03987	---	transcription /// regulation of transcription, DNA-dependent	nucleic acid binding /// DNA binding /// zinc ion binding /// metal ion binding	intracellular /// nucleus
235591_at	SSTR1	somatostatin receptor 1	1.69084	3.51889	0.0175127	0.0898311	-3.79035	<a target="external" href="http://www.wikipathways.org/index.php/Pathway:Homo_sapiens:GPCRDB_Class_A_Rhodopsin-like">GPCRDB_Class_A_Rhodopsin-like</a> /// <a target="external" href="http://www.wikipathways.org/index.php/Pathway:Homo_sapiens:Peptide_GPCRs"	signal transduction /// cell surface receptor linked signal transduction /// G-protein coupled receptor protein signaling pathway /// G-protein signaling, coupled to cyclic nucleotide second messenger /// glutamate signaling pathway /// neuropeptide signa	rhodopsin-like receptor activity /// signal transducer activity /// receptor activity /// G-protein coupled receptor activity /// somatostatin receptor activity /// somatostatin receptor activity /// somatostatin receptor activity	membrane fraction /// plasma membrane /// plasma membrane /// integral to plasma membrane /// membrane /// integral to membrane
235545_at	DEPDC1	DEP domain containing 1	1.68968	6.27873	0.00161933	0.0209635	-1.06135	---	signal transduction /// intracellular signaling cascade	GTPase activator activity	intracellular
213657_s_at	---	---	1.68559	9.17563	0.000286565	0.00931031	0.918378	---	---	---	---
1568596_a_at	TROAP	trophinin associated protein (tastin)	1.68299	9.23234	0.000278435	0.00917968	0.950909	---	cell adhesion /// cell adhesion	protein binding	cytoplasm /// cytoplasm
227420_at	TNFAIP8L1	tumor necrosis factor, alpha-induced protein 8-like 1	1.68225	6.22013	0.00168804	0.0214514	-1.10918	---	---	---	---
242873_at	---	---	1.67907	8.13892	0.000499906	0.0119118	0.286437	---	---	---	---
204092_s_at	AURKA	aurora kinase A	1.67147	5.00107	0.00433574	0.0375007	-2.19534	---	protein amino acid phosphorylation /// protein amino acid phosphorylation /// cell cycle /// cell cycle /// spindle organization and biogenesis /// mitosis /// regulation of protein stability /// phosphoinositide-mediated signaling	nucleotide binding /// protein kinase activity /// protein kinase activity /// protein serine/threonine kinase activity /// protein binding /// protein binding /// ATP binding /// kinase activity /// transferase activity	nucleus /// centrosome /// spindle /// spindle
205909_at	POLE2	polymerase (DNA directed), epsilon 2 (p59 subunit)	1.66758	5.64257	0.00258781	0.027391	-1.60121	<a target="external" href="http://www.wikipathways.org/index.php/Pathway:Homo_sapiens:DNA_replication_Reactome">DNA_replication_Reactome</a> /// <a target="external" href="http://www.wikipathways.org/index.php/Pathway:Homo_sapiens:G1_to_S_cell_cycle_React	DNA replication /// DNA replication /// DNA repair /// nucleotide-excision repair, DNA gap filling	DNA binding /// DNA-directed DNA polymerase activity /// DNA-directed DNA polymerase activity /// transferase activity /// nucleotidyltransferase activity	nucleus /// nucleoplasm
235425_at	SGOL2	shugoshin-like 2 (S. pombe)	1.66629	3.98023	0.0109628	0.0667414	-3.25841	---	cell cycle /// chromosome segregation /// cell division	protein binding	chromosome, centromeric region /// nucleus /// mitotic cohesin complex
203409_at	DDB2	damage-specific DNA binding protein 2, 48kDa	1.66468	5.65466	0.00256389	0.0273032	-1.59051	---	protein polyubiquitination /// nucleotide-excision repair, DNA damage removal /// DNA repair /// DNA repair /// nucleotide-excision repair /// response to DNA damage stimulus /// response to UV /// protein autoubiquitination	DNA binding /// DNA binding /// damaged DNA binding /// ubiquitin-protein ligase activity /// protein binding	nucleus /// nucleoplasm /// protein complex
232213_at	PELI1	Pellino homolog 1 (Drosophila)	1.66364	9.37847	0.000258724	0.00886894	1.03381	---	---	---	---
220915_s_at	---	---	1.66263	5.01392	0.00428913	0.0372546	-2.18291	---	---	---	---
205786_s_at	ITGAM	integrin, alpha M (complement component 3 receptor 3 subunit)	1.66225	2.59101	0.0497241	0.15975	-4.95269	<a target="external" href="http://www.wikipathways.org/index.php/Pathway:Homo_sapiens:Integrin-mediated_cell_adhesion_KEGG">Integrin-mediated_cell_adhesion_KEGG</a>	cell adhesion /// cell adhesion /// integrin-mediated signaling pathway	magnesium ion binding /// glycoprotein binding /// receptor activity /// calcium ion binding /// protein binding /// protein heterodimerization activity	integrin complex /// integrin complex /// membrane /// integral to membrane
234863_x_at	FBXO5	F-box protein 5	1.66214	8.27498	0.000463082	0.0115683	0.373641	---	cell cycle /// mitosis /// regulation of mitotic cell cycle /// cell division /// negative regulation of ubiquitin-protein ligase activity during mitotic cell cycle /// positive regulation of ubiquitin-protein ligase activity during mitotic cell cycle	protein binding /// zinc ion binding /// metal ion binding	nucleus /// nucleus /// nucleoplasm /// cytoplasm /// cytoplasm /// spindle /// cytosol
210130_s_at	TM7SF2	transmembrane 7 superfamily member 2	1.66115	7.08671	0.000941192	0.0161192	-0.437571	---	steroid biosynthetic process /// cholesterol biosynthetic process /// lipid biosynthetic process /// sterol biosynthetic process /// oxidation reduction	oxidoreductase activity /// delta14-sterol reductase activity /// delta14-sterol reductase activity	endoplasmic reticulum /// endoplasmic reticulum /// endoplasmic reticulum membrane /// endoplasmic reticulum membrane /// integral to plasma membrane /// membrane /// integral to membrane
225898_at	WDR54	WD repeat domain 54	1.65844	4.25229	0.00844229	0.0568688	-2.96003	---	---	---	---
204748_at	PTGS2	prostaglandin-endoperoxide synthase 2 (prostaglandin G/H synthase and cyclooxygenase)	1.65485	3.17236	0.0254507	0.113247	-4.21108	<a target="external" href="http://www.wikipathways.org/index.php/Pathway:Homo_sapiens:Eicosanoid_Synthesis">Eicosanoid_Synthesis</a> /// <a target="external" href="http://www.wikipathways.org/index.php/Pathway:Homo_sapiens:Prostaglandin_synthesis_regulati	prostaglandin biosynthetic process /// fatty acid biosynthetic process /// prostaglandin metabolic process /// cell motion /// response to oxidative stress /// regulation of blood pressure /// regulation of blood pressure /// negative regulation of cell p	peroxidase activity /// peroxidase activity /// peroxidase activity /// prostaglandin-endoperoxide synthase activity /// prostaglandin-endoperoxide synthase activity /// prostaglandin-endoperoxide synthase activity /// iron ion binding /// protein binding	nucleus /// cytoplasm /// cytoplasm /// cytoplasm /// endoplasmic reticulum /// endoplasmic reticulum lumen /// endoplasmic reticulum membrane /// microsome /// membrane /// protein complex
238624_at	---	---	1.65289	7.61083	0.000680271	0.0138307	-0.0654925	---	---	---	---
223229_at	UBE2T	ubiquitin-conjugating enzyme E2T (putative)	1.65272	9.14014	0.000291797	0.00934887	0.897922	---	post-translational protein modification /// regulation of protein metabolic process	ubiquitin-protein ligase activity /// ligase activity /// small conjugating protein ligase activity	---
202532_s_at	DHFR	dihydrofolate reductase	1.65182	11.6743	9.21e-05	0.00563139	2.18628	<a target="external" href="http://www.wikipathways.org/index.php/Pathway:Homo_sapiens:Nucleotide_Metabolism">Nucleotide_Metabolism</a>	glycine biosynthetic process /// glycine biosynthetic process /// one-carbon compound metabolic process /// nucleotide biosynthetic process /// nucleotide biosynthetic process /// oxidation reduction	dihydrofolate reductase activity /// dihydrofolate reductase activity /// oxidoreductase activity	---
220087_at	BCMO1	beta-carotene 15,15'-monooxygenase 1	1.64807	3.80779	0.0130106	0.0743728	-3.45341	---	oxidation reduction	beta-carotene 15,15'-monooxygenase activity /// monooxygenase activity /// iron ion binding /// oxidoreductase activity /// oxidoreductase activity, acting on single donors with incorporation of molecular oxygen, incorporation of two atoms of oxygen	---
239525_at	CTTNBP2NL	CTTNBP2 N-terminal like	1.64598	7.80249	0.000607034	0.0130875	0.0647747	---	---	---	actin cytoskeleton
223283_s_at	TSHZ1	teashirt zinc finger homeobox 1	1.64506	10.6363	0.000143137	0.00683269	1.69761	---	transcription /// regulation of transcription, DNA-dependent /// multicellular organismal development	DNA binding /// transcription factor activity /// zinc ion binding /// sequence-specific DNA binding /// metal ion binding	intracellular /// nucleus
206316_s_at	KNTC1	kinetochore associated 1	1.64267	3.54361	0.0170645	0.088284	-3.76103	---	protein complex assembly /// cell cycle /// mitosis /// mitotic cell cycle checkpoint /// regulation of exit from mitosis /// cell division	protein binding	condensed chromosome kinetochore /// spindle pole /// nucleus /// nucleus /// cytoplasm /// spindle /// kinetochore microtubule
238322_s_at	TEAD2	TEA domain family member 2	1.64238	6.89731	0.00106372	0.0169574	-0.578078	---	transcription /// regulation of transcription, DNA-dependent /// regulation of transcription, DNA-dependent /// positive regulation of transcription from RNA polymerase II promoter	DNA binding /// transcription factor activity /// transcription factor activity /// transcription activator activity	nucleus /// nucleus /// transcription factor complex
1554242_a_at	COCH	coagulation factor C homolog, cochlin (Limulus polyphemus)	1.638	2.83107	0.037472	0.139652	-4.64171	---	sensory perception of sound /// sensory perception of sound	---	extracellular region /// proteinaceous extracellular matrix
222036_s_at	MCM4	minichromosome maintenance complex component 4	1.63473	9.64324	0.000227088	0.00842065	1.18079	<a target="external" href="http://www.wikipathways.org/index.php/Pathway:Homo_sapiens:Cell_cycle_KEGG">Cell_cycle_KEGG</a> /// <a target="external" href="http://www.wikipathways.org/index.php/Pathway:Homo_sapiens:DNA_replication_Reactome">DNA_replication_	DNA replication /// DNA replication /// DNA replication /// DNA unwinding during replication /// DNA replication initiation /// transcription /// regulation of transcription, DNA-dependent	nucleotide binding /// DNA binding /// DNA helicase activity /// single-stranded DNA binding /// protein binding /// protein binding /// ATP binding /// ATP binding /// hydrolase activity /// nucleoside-triphosphatase activity	nucleus /// nucleus /// nucleoplasm
218995_s_at	EDN1	endothelin 1	1.63375	3.16079	0.0257787	0.114059	-4.22542	<a target="external" href="http://www.wikipathways.org/index.php/Pathway:Homo_sapiens:Prostaglandin_synthesis_regulation">Prostaglandin_synthesis_regulation</a>	patterning of blood vessels /// response to hypoxia /// in utero embryonic development /// regulation of pH /// G-protein coupled receptor protein signaling pathway /// activation of protein kinase C activity /// protein kinase cascade /// cell-cell signa	receptor binding /// hormone activity /// endothelin A receptor binding /// endothelin A receptor binding /// endothelin B receptor binding /// endothelin B receptor binding	extracellular region /// extracellular space /// extracellular space /// cytoplasm
209754_s_at	TMPO	thymopoietin	1.63238	9.49026	0.000244763	0.00865365	1.09637	---	regulation of transcription	DNA binding /// protein binding /// protein binding /// lamin binding	chromatin /// nucleus /// nucleus /// nucleus /// nuclear envelope /// nuclear envelope /// nuclear inner membrane /// chromosome /// membrane /// integral to membrane
217270_s_at	DYRK1B	dual-specificity tyrosine-(Y)-phosphorylation regulated kinase 1B	1.62592	7.34294	0.00080107	0.0147956	-0.252692	---	protein amino acid phosphorylation /// protein amino acid phosphorylation /// protein amino acid phosphorylation /// positive regulation of transcription, DNA-dependent	nucleotide binding /// transcription coactivator activity /// protein kinase activity /// protein kinase activity /// protein kinase activity /// protein serine/threonine kinase activity /// protein tyrosine kinase activity /// protein binding /// ATP bin	nucleus /// nucleus
204897_at	PTGER4	prostaglandin E receptor 4 (subtype EP4)	1.62487	3.04957	0.0291892	0.122099	-4.36427	<a target="external" href="http://www.wikipathways.org/index.php/Pathway:Homo_sapiens:GPCRDB_Class_A_Rhodopsin-like">GPCRDB_Class_A_Rhodopsin-like</a> /// <a target="external" href="http://www.wikipathways.org/index.php/Pathway:Homo_sapiens:Prostaglandin_	immune response /// signal transduction /// G-protein coupled receptor protein signaling pathway /// G-protein signaling, coupled to cAMP nucleotide second messenger /// regulation of ossification	rhodopsin-like receptor activity /// signal transducer activity /// receptor activity /// G-protein coupled receptor activity /// prostaglandin receptor activity /// prostaglandin E receptor activity /// prostaglandin E receptor activity	plasma membrane /// membrane /// integral to membrane /// integral to membrane
222802_at	EDN1	endothelin 1	1.61669	4.95757	0.00449797	0.0384671	-2.23759	<a target="external" href="http://www.wikipathways.org/index.php/Pathway:Homo_sapiens:Prostaglandin_synthesis_regulation">Prostaglandin_synthesis_regulation</a>	patterning of blood vessels /// response to hypoxia /// in utero embryonic development /// regulation of pH /// G-protein coupled receptor protein signaling pathway /// activation of protein kinase C activity /// protein kinase cascade /// cell-cell signa	receptor binding /// hormone activity /// endothelin A receptor binding /// endothelin A receptor binding /// endothelin B receptor binding /// endothelin B receptor binding	extracellular region /// extracellular space /// extracellular space /// cytoplasm
202770_s_at	CCNG2	cyclin G2	1.61664	5.03812	0.00420294	0.0368078	-2.15955	<a target="external" href="http://www.wikipathways.org/index.php/Pathway:Homo_sapiens:G1_to_S_cell_cycle_Reactome">G1_to_S_cell_cycle_Reactome</a>	cell cycle checkpoint /// cell cycle /// mitosis /// cell division	---	cytoplasm
220442_at	GALNT4 /// WDR51B	UDP-N-acetyl-alpha-D-galactosamine:polypeptide N-acetylgalactosaminyltransferase 4 (GalNAc-T4) /// WD repeat domain 51B	1.61574	3.0639	0.0287225	0.121198	-4.34629	---	carbohydrate metabolic process	polypeptide N-acetylgalactosaminyltransferase activity /// polypeptide N-acetylgalactosaminyltransferase activity /// calcium ion binding /// sugar binding /// transferase activity /// transferase activity, transferring glycosyl groups /// manganese ion b	Golgi membrane /// Golgi apparatus /// Golgi apparatus /// Golgi apparatus /// membrane /// integral to membrane /// perinuclear region of cytoplasm
226085_at	CBX5	chromobox homolog 5 (HP1 alpha homolog, Drosophila)	1.61348	3.58803	0.0162913	0.0859116	-3.70856	---	chromatin assembly or disassembly /// negative regulation of transcription	chromatin binding /// protein binding /// protein binding	chromosome, centromeric region /// kinetochore /// chromatin /// nucleus /// nuclear envelope /// nuclear heterochromatin /// nuclear heterochromatin /// chromocenter
202310_s_at	COL1A1	collagen, type I, alpha 1	1.61296	2.96308	0.0321939	0.128964	-4.47338	<a target="external" href="http://www.wikipathways.org/index.php/Pathway:Homo_sapiens:Inflammatory_Response_Pathway">Inflammatory_Response_Pathway</a>	skeletal development /// ossification /// phosphate transport /// response to nutrient /// sensory perception of sound /// epidermis development /// response to mechanical stimulus /// response to inorganic substance /// response to corticosteroid stimulu	structural molecule activity /// extracellular matrix structural constituent /// protein binding	extracellular region /// extracellular region /// proteinaceous extracellular matrix /// collagen /// cytoplasm /// plasma membrane
212525_s_at	H2AFX	H2A histone family, member X	1.61193	3.79145	0.0132266	0.0751891	-3.47213	<a target="external" href="http://www.wikipathways.org/index.php/Pathway:Homo_sapiens:Proteasome_Degradation">Proteasome_Degradation</a>	double-strand break repair via homologous recombination /// DNA repair /// DNA recombination /// nucleosome assembly /// nucleosome assembly /// response to DNA damage stimulus /// cell cycle /// meiosis /// spermatogenesis	DNA binding /// DNA binding /// damaged DNA binding /// protein binding	nucleosome /// nucleosome /// nucleus /// nucleus /// nucleoplasm /// replication fork /// chromosome
243010_at	MSI2	musashi homolog 2 (Drosophila)	1.61167	6.53994	0.00135061	0.0190032	-0.852556	---	---	nucleotide binding /// nucleic acid binding /// RNA binding	cytoplasm
205240_at	GPSM2	G-protein signaling modulator 2 (AGS3-like, C. elegans)	1.61152	7.62436	0.000674769	0.0137933	-0.0562	---	signal transduction /// G-protein coupled receptor protein signaling pathway	GTPase activator activity /// binding /// protein binding /// identical protein binding	cytoplasm
201348_at	GPX3	glutathione peroxidase 3 (plasma)	1.60927	3.58857	0.0162821	0.0859	-3.70792	---	glutathione metabolic process /// response to oxidative stress /// response to lipid hydroperoxide /// hydrogen peroxide catabolic process /// hydrogen peroxide catabolic process /// protein homotetramerization /// oxidation reduction	peroxidase activity /// glutathione peroxidase activity /// glutathione peroxidase activity /// protein binding /// transcription factor binding /// selenium binding /// selenium binding /// oxidoreductase activity /// glutathione binding	extracellular region /// extracellular space /// soluble fraction
1554436_a_at	REG4	regenerating islet-derived family, member 4	1.60919	3.1018	0.0275281	0.118249	-4.29886	---	---	binding /// sugar binding	extracellular region
1554768_a_at	MAD2L1	MAD2 mitotic arrest deficient-like 1 (yeast)	1.60872	8.16925	0.000491404	0.0118037	0.305995	<a target="external" href="http://www.wikipathways.org/index.php/Pathway:Homo_sapiens:Cell_cycle_KEGG">Cell_cycle_KEGG</a>	cell cycle /// mitosis /// mitosis /// mitotic cell cycle checkpoint /// anaphase-promoting complex-dependent proteasomal ubiquitin-dependent protein catabolic process /// cell division /// negative regulation of ubiquitin-protein ligase activity during m	protein binding	kinetochore /// nucleus /// cytosol
1557257_at	BCL10	B-cell CLL/lymphoma 10	1.60842	4.43635	0.00711711	0.0508566	-2.7645	---	neural tube closure /// neural tube closure /// toll-like receptor signaling pathway /// response to molecule of bacterial origin /// adaptive immune response /// negative regulation of mature B cell apoptosis /// apoptosis /// apoptosis /// cellular defe	transcription coactivator activity /// protein binding /// protein binding /// protein C-terminus binding /// transcription factor binding /// kinase activator activity /// kinase binding /// protein kinase binding /// ubiquitin protein ligase binding ///	intracellular /// nucleus /// cytoplasm /// cytoplasm /// lysosome /// cytosol /// cytosol /// cytosol /// CBM complex /// T cell receptor complex /// protein complex /// membrane raft /// lipopolysaccharide receptor complex /// perinuclear region of cyto
227234_at	LOC100132815	Hypothetical protein LOC100132815	1.6082	5.99613	0.00198451	0.0235583	-1.29548	---	---	---	---
1561775_at	---	---	1.60454	3.69931	0.0145245	0.0796281	-3.57844	---	---	---	---
217721_at	---	---	1.60421	4.94288	0.00455433	0.0387244	-2.25191	---	---	---	---
1558750_a_at	---	---	1.60255	8.63466	0.000380266	0.010538	0.59777	---	---	---	---
235457_at	MAML2	mastermind-like 2 (Drosophila)	1.59848	6.08788	0.00185618	0.0227111	-1.2185	---	transcription /// regulation of transcription, DNA-dependent /// Notch signaling pathway /// Notch signaling pathway /// interspecies interaction between organisms /// positive regulation of transcription from RNA polymerase II promoter	transcription coactivator activity /// protein binding /// cAMP response element binding protein binding	nucleus /// nucleus /// cytoplasm /// nuclear speck
239994_at	---	---	1.59791	5.85907	0.0021963	0.0249705	-1.41227	---	---	---	---
222037_at	MCM4	minichromosome maintenance complex component 4	1.59389	4.65723	0.00583407	0.0449791	-2.53646	<a target="external" href="http://www.wikipathways.org/index.php/Pathway:Homo_sapiens:Cell_cycle_KEGG">Cell_cycle_KEGG</a> /// <a target="external" href="http://www.wikipathways.org/index.php/Pathway:Homo_sapiens:DNA_replication_Reactome">DNA_replication_	DNA replication /// DNA replication /// DNA replication /// DNA unwinding during replication /// DNA replication initiation /// transcription /// regulation of transcription, DNA-dependent	nucleotide binding /// DNA binding /// DNA helicase activity /// single-stranded DNA binding /// protein binding /// protein binding /// ATP binding /// ATP binding /// hydrolase activity /// nucleoside-triphosphatase activity	nucleus /// nucleus /// nucleoplasm
207037_at	TNFRSF11A	tumor necrosis factor receptor superfamily, member 11a, NFKB activator	1.59218	9.37988	0.000258542	0.00886894	1.03461	---	ossification /// signal transduction /// cell-cell signaling /// multicellular organismal development /// sensory perception of sound /// positive regulation of cell proliferation /// lymph node development	receptor activity /// receptor activity /// protein binding /// protein binding	membrane /// integral to membrane
223556_at	HELLS	helicase, lymphoid-specific	1.58881	7.11186	0.000926218	0.016016	-0.419166	<a target="external" href="http://www.wikipathways.org/index.php/Pathway:Homo_sapiens:Apoptosis">Apoptosis</a>	methylation-dependent chromatin silencing /// transcription /// regulation of transcription, DNA-dependent /// cell cycle /// mitosis /// multicellular organismal development /// multicellular organismal development /// maintenance of DNA methylation ///	nucleotide binding /// nucleic acid binding /// DNA binding /// helicase activity /// ATP binding /// hydrolase activity	chromosome, centromeric region /// nucleus /// centromeric heterochromatin
208079_s_at	AURKA	aurora kinase A	1.58829	7.20409	0.000873664	0.0154865	-0.352152	---	protein amino acid phosphorylation /// protein amino acid phosphorylation /// cell cycle /// cell cycle /// spindle organization and biogenesis /// mitosis /// regulation of protein stability /// phosphoinositide-mediated signaling	nucleotide binding /// protein kinase activity /// protein kinase activity /// protein serine/threonine kinase activity /// protein binding /// protein binding /// ATP binding /// kinase activity /// transferase activity	nucleus /// centrosome /// spindle /// spindle
1553015_a_at	RECQL4	RecQ protein-like 4	1.58467	5.9644	0.00203131	0.0238131	-1.32233	---	DNA repair /// DNA recombination /// multicellular organismal development /// positive regulation of cell proliferation /// pigmentation /// negative regulation of sister chromatid cohesion /// skeletal morphogenesis	nucleotide binding /// nucleic acid binding /// DNA helicase activity /// helicase activity /// ATP binding /// ATP-dependent helicase activity /// zinc ion binding /// hydrolase activity	nucleus /// cytoplasm
237435_at	---	---	1.57961	2.99324	0.0311083	0.126505	-4.43522	---	---	---	---
222450_at	PMEPA1	prostate transmembrane protein, androgen induced 1	1.57929	5.1157	0.00394006	0.035416	-2.08524	---	androgen receptor signaling pathway	---	plasma membrane /// membrane /// integral to membrane /// integral to membrane
212205_at	H2AFV	H2A histone family, member V	1.57846	12.4328	6.82e-05	0.00482445	2.51443	---	nucleosome assembly	DNA binding	nucleosome /// nucleus /// chromosome
231069_at	---	---	1.57541	7.35499	0.000795115	0.0147215	-0.24414	---	---	---	---
211789_s_at	MLXIP	MLX interacting protein	1.57379	12.9554	5.6e-05	0.00455827	2.72783	---	transcription /// regulation of transcription, DNA-dependent /// regulation of transcription	DNA binding /// transcription regulator activity	nucleus /// cytoplasm /// mitochondrion /// mitochondrial outer membrane /// membrane /// outer membrane
216218_s_at	PLCL2	phospholipase C-like 2	1.57357	3.93795	0.0114281	0.0686484	-3.30579	---	lipid metabolic process /// signal transduction /// intracellular signaling cascade	phosphoinositide phospholipase C activity /// phospholipase C activity /// signal transducer activity /// calcium ion binding	cytoplasm
232101_s_at	PIGN	phosphatidylinositol glycan anchor biosynthesis, class N	1.5727	22.4623	3.93e-06	0.00149664	5.40126	---	GPI anchor biosynthetic process /// metabolic process /// preassembly of GPI anchor in ER membrane	catalytic activity /// transferase activity /// phosphotransferase activity, for other substituted phosphate groups	endoplasmic reticulum /// endoplasmic reticulum membrane /// endoplasmic reticulum membrane /// membrane /// integral to membrane
213433_at	ARL3	ADP-ribosylation factor-like 3	1.57123	5.37893	0.00318126	0.0311919	-1.83899	---	G-protein coupled receptor protein signaling pathway /// small GTPase mediated signal transduction	nucleotide binding /// signal transducer activity /// GTP binding /// GTP binding /// guanyl nucleotide binding	intracellular
204572_s_at	PIN4	protein (peptidylprolyl cis/trans isomerase) NIMA-interacting, 4 (parvulin)	1.57098	3.69653	0.0145658	0.0797259	-3.58166	---	protein folding /// protein folding	peptidyl-prolyl cis-trans isomerase activity /// isomerase activity	mitochondrial matrix
242028_at	ZNF709	zinc finger protein 709	1.5708	9.0926	0.000298984	0.00947025	0.870398	---	transcription /// regulation of transcription, DNA-dependent	nucleic acid binding /// DNA binding /// zinc ion binding /// metal ion binding	intracellular /// nucleus
218087_s_at	SORBS1	sorbin and SH3 domain containing 1	1.56969	9.98263	0.000193035	0.00778851	1.36334	---	transport /// cell-matrix adhesion /// insulin receptor signaling pathway /// glucose transport /// stress fiber formation /// focal adhesion formation	actin binding /// insulin receptor binding /// protein binding /// protein binding /// cytoskeletal protein binding	stress fiber /// nucleus /// cytoplasm /// cytoskeleton /// plasma membrane /// cell-cell adherens junction /// cell-cell adherens junction /// zonula adherens /// cell-substrate adherens junction /// membrane /// cell junction /// membrane raft
203432_at	TMPO	thymopoietin	1.5687	11.0579	0.000119086	0.00621889	1.90198	---	regulation of transcription	DNA binding /// protein binding /// protein binding /// lamin binding	chromatin /// nucleus /// nucleus /// nucleus /// nuclear envelope /// nuclear envelope /// nuclear inner membrane /// chromosome /// membrane /// integral to membrane
222848_at	CENPK	centromere protein K	1.56741	9.17753	0.000286288	0.00931031	0.919471	---	---	---	chromosome, centromeric region /// nucleus /// chromosome
223509_at	CLDN2	claudin 2	1.5665	4.10238	0.00973637	0.062109	-3.12304	---	calcium-independent cell-cell adhesion /// calcium-independent cell-cell adhesion	structural molecule activity /// protein binding /// identical protein binding /// identical protein binding	plasma membrane /// tight junction /// tight junction /// membrane /// integral to membrane /// cell junction
204437_s_at	FOLR1	folate receptor 1 (adult)	1.56183	20.559	6.04e-06	0.00166546	5.00205	---	receptor-mediated endocytosis /// folic acid transport /// folic acid metabolic process	receptor activity /// receptor activity /// folic acid binding /// folic acid binding	extracellular region /// membrane fraction /// plasma membrane /// integral to plasma membrane /// membrane /// anchored to membrane
208808_s_at	HMGB2	high-mobility group box 2	1.56143	20.1054	6.74e-06	0.00177925	4.89912	---	DNA replication /// DNA unwinding during replication /// DNA repair /// base-excision repair, DNA ligation /// establishment or maintenance of chromatin architecture /// nucleosome assembly /// regulation of transcription, DNA-dependent /// regulation of	DNA binding /// DNA binding /// double-stranded DNA binding /// single-stranded DNA binding /// transcription factor activity /// DNA bending activity	nuclear chromosome /// chromatin /// condensed chromosome /// nucleus /// nucleus /// chromosome /// cytoplasm /// perinuclear region of cytoplasm
204558_at	RAD54L	RAD54-like (S. cerevisiae)	1.5593	2.69784	0.0437955	0.150953	-4.81359	---	double-strand break repair via homologous recombination /// DNA repair /// DNA repair /// DNA recombination /// response to DNA damage stimulus /// meiosis /// response to ionizing radiation /// response to drug	nucleotide binding /// nucleic acid binding /// DNA binding /// helicase activity /// ATP binding /// hydrolase activity	nucleus /// nucleus
202411_at	IFI27	interferon, alpha-inducible protein 27	1.55723	4.12007	0.00957227	0.0614677	-3.10363	---	---	---	membrane /// integral to membrane /// integral to membrane
204623_at	TFF3	trefoil factor 3 (intestinal)	1.55668	4.26085	0.00837458	0.0565657	-2.95081	---	defense response /// digestion	---	extracellular region /// extracellular region /// secretory granule
201896_s_at	PSRC1	proline/serine-rich coiled-coil 1	1.55667	13.3626	4.83e-05	0.00433864	2.88747	---	microtubule bundle formation /// cell cycle /// negative regulation of cell growth /// positive regulation of microtubule polymerization /// positive regulation of gene-specific transcription	microtubule binding	cytoplasm /// cytoplasm /// spindle /// microtubule cytoskeleton /// midbody
212346_s_at	MXD4	MAX dimerization protein 4	1.55635	4.80053	0.00514583	0.0417031	-2.39228	---	negative regulation of transcription from RNA polymerase II promoter /// transcription /// regulation of transcription, DNA-dependent /// negative regulation of cell proliferation /// negative regulation of transcription /// regulation of transcription	DNA binding /// transcription corepressor activity /// protein binding /// protein binding /// transcription regulator activity	nucleus
204510_at	CDC7	cell division cycle 7 homolog (S. cerevisiae)	1.55494	5.48837	0.00291729	0.0293955	-1.73924	<a target="external" href="http://www.wikipathways.org/index.php/Pathway:Homo_sapiens:Cell_cycle_KEGG">Cell_cycle_KEGG</a> /// <a target="external" href="http://www.wikipathways.org/index.php/Pathway:Homo_sapiens:DNA_replication_Reactome">DNA_replication_	G1/S transition of mitotic cell cycle /// DNA replication /// protein amino acid phosphorylation /// cell cycle /// positive regulation of cell proliferation /// regulation of S phase /// cell division	nucleotide binding /// protein kinase activity /// protein serine/threonine kinase activity /// protein binding /// ATP binding /// kinase activity /// kinase activity /// transferase activity	nucleus /// nucleus /// nucleoplasm /// cytoplasm
209506_s_at	NR2F1	nuclear receptor subfamily 2, group F, member 1	1.55173	6.68148	0.00122716	0.0180675	-0.742335	<a target="external" href="http://www.wikipathways.org/index.php/Pathway:Homo_sapiens:Nuclear_Receptors">Nuclear_Receptors</a>	neuron migration /// transcription /// regulation of transcription, DNA-dependent /// signal transduction /// nervous system development /// forebrain development	DNA binding /// transcription factor activity /// transcription factor activity /// ligand-regulated transcription factor activity /// steroid hormone receptor activity /// transcription coactivator activity /// receptor activity /// ligand-dependent nucl	nucleus
226459_at	PIK3AP1	phosphoinositide-3-kinase adaptor protein 1	1.54958	11.211	0.000111573	0.00608928	1.97412	---	---	kinase activity	---
212097_at	CAV1	caveolin 1, caveolae protein, 22kDa	1.54918	6.81511	0.00112273	0.0173751	-0.640107	<a target="external" href="http://www.wikipathways.org/index.php/Pathway:Homo_sapiens:Integrin-mediated_cell_adhesion_KEGG">Integrin-mediated_cell_adhesion_KEGG</a>	inactivation of MAPK activity /// vasculogenesis /// response to hypoxia /// negative regulation of endothelial cell proliferation /// triacylglycerol metabolic process /// calcium ion transport /// cellular calcium ion homeostasis /// endocytosis /// reg	structural molecule activity /// protein binding /// cholesterol binding /// protease activator activity /// nitric-oxide synthase binding	Golgi membrane /// Golgi membrane /// Golgi membrane /// endoplasmic reticulum /// Golgi apparatus /// lipid particle /// plasma membrane /// integral to plasma membrane /// caveola /// membrane /// integral to membrane /// membrane raft /// perinuclear r
201718_s_at	EPB41L2	erythrocyte membrane protein band 4.1-like 2	1.54587	4.57069	0.0063017	0.0471681	-2.62496	---	cortical actin cytoskeleton organization and biogenesis	actin binding /// structural molecule activity /// binding /// protein binding /// cytoskeletal protein binding	cytoplasm /// cytoskeleton /// plasma membrane /// spectrin /// extrinsic to membrane
229569_at	---	---	1.54105	4.55337	0.00640046	0.0476129	-2.6428	---	---	---	---
37005_at	NBL1	neuroblastoma, suppression of tumorigenicity 1	1.54002	3.91918	0.0116421	0.0693816	-3.32693	---	cell cycle /// negative regulation of cell cycle	---	extracellular region
201663_s_at	SMC4	structural maintenance of chromosomes 4	1.53817	8.5527	0.000397469	0.0107339	0.547497	---	mitotic sister chromatid segregation /// cell cycle /// mitosis /// mitotic chromosome condensation /// mitotic chromosome condensation /// chromosome organization and biogenesis /// cell division	nucleotide binding /// protein binding /// ATP binding /// ATP binding /// protein heterodimerization activity	condensin complex /// nucleus /// nucleus /// chromosome /// cytoplasm
202718_at	IGFBP2	insulin-like growth factor binding protein 2, 36kDa	1.53279	6.22663	0.00168025	0.0214223	-1.10386	<a target="external" href="http://www.wikipathways.org/index.php/Pathway:Homo_sapiens:Smooth_muscle_contraction">Smooth_muscle_contraction</a>	regulation of cell growth /// signal transduction	insulin-like growth factor binding /// growth factor binding /// insulin-like growth factor I binding /// insulin-like growth factor II binding	extracellular region /// extracellular space
206560_s_at	MIA	melanoma inhibitory activity	1.53219	4.71949	0.00552261	0.043633	-2.47346	---	cell-matrix adhesion /// cell proliferation /// extracellular matrix organization and biogenesis	growth factor activity	extracellular region /// extracellular space
236196_at	---	---	1.53191	7.93786	0.000560927	0.0125651	0.155018	---	---	---	---
208223_s_at	ACVR1B	activin A receptor, type IB	1.53153	4.7715	0.00527722	0.0423829	-2.42125	---	G1/S transition of mitotic cell cycle /// in utero embryonic development /// hair follicle development /// protein amino acid phosphorylation /// protein amino acid phosphorylation /// induction of apoptosis /// signal transduction /// transmembrane recep	nucleotide binding /// magnesium ion binding /// protein kinase activity /// protein serine/threonine kinase activity /// protein serine/threonine kinase activity /// transmembrane receptor protein serine/threonine kinase activity /// transmembrane recept	integral to plasma membrane /// cell surface /// membrane /// integral to membrane
210307_s_at	KLHL25	kelch-like 25 (Drosophila)	1.53112	8.96373	0.00031956	0.00974845	0.795056	---	---	protein binding	cytoplasm
201105_at	LGALS1	lectin, galactoside-binding, soluble, 1	1.53046	8.8754	0.000334641	0.00991881	0.742803	---	apoptosis /// regulation of apoptosis /// positive regulation of I-kappaB kinase/NF-kappaB cascade /// myoblast differentiation	signal transducer activity /// protein binding /// sugar binding	extracellular space /// intracellular /// cytoplasm
215779_s_at	HIST1H2BC /// HIST1H2BE /// HIST1H2BF /// HIST1H2BG /// HIST1H2BI	histone cluster 1, H2bc /// histone cluster 1, H2be /// histone cluster 1, H2bf /// histone cluster 1, H2bg /// histone cluster 1, H2bi	1.53041	3.46835	0.0184721	0.0928591	-3.85061	---	nucleosome assembly /// nucleosome assembly /// defense response to bacterium	DNA binding /// DNA binding /// protein binding	nucleosome /// nucleosome /// nucleus /// chromosome
222777_s_at	WHSC1	Wolf-Hirschhorn syndrome candidate 1	1.53023	7.44277	0.000753283	0.0144243	-0.182217	---	transcription /// regulation of transcription, DNA-dependent /// anatomical structure morphogenesis /// chromatin modification	DNA binding /// protein binding /// methyltransferase activity /// zinc ion binding /// transferase activity /// histone-lysine N-methyltransferase activity /// metal ion binding	nucleus /// cytoplasm
37577_at	ARHGAP19	Rho GTPase activating protein 19	1.52342	6.95071	0.00102735	0.0166866	-0.538122	---	signal transduction	GTPase activator activity	intracellular /// nucleus
234992_x_at	ECT2	epithelial cell transforming sequence 2 oncogene	1.52306	3.94164	0.0113866	0.0685302	-3.30165	---	intracellular signaling cascade /// regulation of Rho protein signal transduction /// positive regulation of I-kappaB kinase/NF-kappaB cascade	signal transducer activity /// guanyl-nucleotide exchange factor activity /// Rho guanyl-nucleotide exchange factor activity /// protein binding	intracellular
236957_at	CDCA2	cell division cycle associated 2	1.52277	3.08715	0.027983	0.119281	-4.31717	---	cell cycle /// mitosis /// cell division	---	nucleus
226857_at	ARHGEF19	Rho guanine nucleotide exchange factor (GEF) 19	1.52142	21.0524	5.39e-06	0.00164247	5.11045	---	regulation of Rho protein signal transduction	guanyl-nucleotide exchange factor activity /// Rho guanyl-nucleotide exchange factor activity	intracellular
37590_g_at	---	---	1.51658	8.39008	0.00043443	0.0112138	0.446363	---	---	---	---
201194_at	SEPW1	selenoprotein W, 1	1.51601	8.09946	0.000511234	0.0120761	0.260885	---	cell redox homeostasis	selenium binding	cytoplasm /// cytoplasm
236016_at	---	---	1.51387	2.65966	0.0458195	0.154102	-4.86318	---	---	---	---
230300_at	---	---	1.51308	3.51132	0.0176527	0.0902391	-3.79935	---	---	---	---
210567_s_at	SKP2	S-phase kinase-associated protein 2 (p45)	1.51244	4.55529	0.00638946	0.0475519	-2.64082	<a target="external" href="http://www.wikipathways.org/index.php/Pathway:Homo_sapiens:Cell_cycle_KEGG">Cell_cycle_KEGG</a>	G1/S transition of mitotic cell cycle /// cell proliferation	protein binding /// protein binding /// kinase activity	---
238846_at	TNFRSF11A	tumor necrosis factor receptor superfamily, member 11a, NFKB activator	1.5103	14.1164	3.71e-05	0.00392131	3.16869	---	ossification /// signal transduction /// cell-cell signaling /// multicellular organismal development /// sensory perception of sound /// positive regulation of cell proliferation /// lymph node development	receptor activity /// receptor activity /// protein binding /// protein binding	membrane /// integral to membrane
239680_at	---	---	1.51002	8.98827	0.000315515	0.00966248	0.809485	---	---	---	---
218457_s_at	DNMT3A	DNA (cytosine-5-)-methyltransferase 3 alpha	1.50818	5.11411	0.00394524	0.0354305	-2.08675	---	DNA methylation /// DNA methylation /// DNA methylation	DNA binding /// DNA binding /// DNA (cytosine-5-)-methyltransferase activity /// DNA (cytosine-5-)-methyltransferase activity /// DNA (cytosine-5-)-methyltransferase activity /// protein binding /// methyltransferase activity /// zinc ion binding /// tran	euchromatin /// nucleus /// nucleus /// nucleus /// cytoplasm /// cytoplasm /// nuclear matrix
203210_s_at	RFC5	replication factor C (activator 1) 5, 36.5kDa	1.50678	7.06854	0.000952194	0.0162072	-0.450908	<a target="external" href="http://www.wikipathways.org/index.php/Pathway:Homo_sapiens:DNA_replication_Reactome">DNA_replication_Reactome</a>	DNA replication /// DNA replication /// DNA replication /// DNA repair /// nucleotide-excision repair, DNA gap filling	nucleotide binding /// DNA binding /// DNA clamp loader activity /// protein binding /// ATP binding /// nucleoside-triphosphatase activity /// enzyme binding	nucleus /// nucleoplasm /// DNA replication factor C complex /// DNA replication factor C complex
222077_s_at	RACGAP1	Rac GTPase activating protein 1	1.50416	6.88314	0.00107362	0.0170346	-0.588718	<a target="external" href="http://www.wikipathways.org/index.php/Pathway:Homo_sapiens:S1P_Signaling">S1P_Signaling</a>	cytokinesis /// cytokinesis, contractile ring formation /// transport /// ion transport /// cell cycle /// cytokinesis, initiation of separation /// signal transduction /// intracellular signaling cascade /// multicellular organismal development /// sperm	GTPase activator activity /// GTPase activator activity /// protein binding /// protein C-terminus binding /// zinc ion binding /// diacylglycerol binding /// alpha-tubulin binding /// gamma-tubulin binding /// metal ion binding /// beta-tubulin binding	acrosome /// intracellular /// nucleus /// nucleus /// cytoplasm /// spindle /// microtubule
203560_at	GGH	gamma-glutamyl hydrolase (conjugase, folylpolygammaglutamyl hydrolase)	1.50321	8.9525	0.000321431	0.00977192	0.788442	---	glutamine metabolic process	catalytic activity /// exopeptidase activity /// hydrolase activity	extracellular region /// lysosome /// melanosome
223570_at	MCM10	minichromosome maintenance complex component 10	1.49942	5.82921	0.00224591	0.0252374	-1.438	---	DNA replication /// DNA replication	protein binding /// zinc ion binding /// metal ion binding	nucleus /// nucleus /// nucleoplasm
216860_s_at	GDF11	growth differentiation factor 11	1.4985	4.86495	0.00486769	0.0401998	-2.32841	---	skeletal development /// ureteric bud development /// nervous system development /// mesoderm development /// negative regulation of cell proliferation /// organ morphogenesis /// pancreas development /// growth /// negative regulation of cell differentia	cytokine activity /// cytokine activity /// protein binding /// growth factor activity	extracellular region /// extracellular space
226630_at	C14orf106	chromosome 14 open reading frame 106	1.49829	5.57515	0.00272617	0.0283909	-1.6612	---	---	DNA binding	nucleus
242056_at	TRIM45	tripartite motif-containing 45	1.49673	4.37913	0.00750134	0.0526913	-2.82474	---	---	protein binding /// zinc ion binding /// metal ion binding	intracellular /// nucleus /// cytoplasm
227212_s_at	PHF19	PHD finger protein 19	1.4954	10.0285	0.000188916	0.00769515	1.38752	---	transcription /// regulation of transcription, DNA-dependent	nucleic acid binding /// protein binding /// zinc ion binding /// metal ion binding	nucleus
219048_at	PIGN	phosphatidylinositol glycan anchor biosynthesis, class N	1.49387	11.9986	8.08e-05	0.00523676	2.32935	---	GPI anchor biosynthetic process /// metabolic process /// preassembly of GPI anchor in ER membrane	catalytic activity /// transferase activity /// phosphotransferase activity, for other substituted phosphate groups	endoplasmic reticulum /// endoplasmic reticulum membrane /// endoplasmic reticulum membrane /// membrane /// integral to membrane
213309_at	PLCL2	phospholipase C-like 2	1.49129	4.77962	0.00524008	0.0421245	-2.41313	---	lipid metabolic process /// signal transduction /// intracellular signaling cascade	phosphoinositide phospholipase C activity /// phospholipase C activity /// signal transducer activity /// calcium ion binding	cytoplasm
242300_at	---	---	1.48966	6.28908	0.00160754	0.0208809	-1.05293	---	---	---	---
219543_at	PBLD	phenazine biosynthesis-like protein domain containing	1.48879	9.60564	0.000231288	0.00848356	1.16017	---	biosynthetic process	catalytic activity /// isomerase activity	---
228754_at	SLC6A6	solute carrier family 6 (neurotransmitter transporter, taurine), member 6	1.48787	9.73945	0.000216753	0.00828206	1.23319	---	amino acid metabolic process /// transport /// transport /// neurotransmitter transport /// taurine transport	neurotransmitter:sodium symporter activity /// taurine:sodium symporter activity /// taurine:sodium symporter activity /// symporter activity	integral to plasma membrane /// membrane /// integral to membrane /// integral to membrane
221618_s_at	LOC728198 /// TAF9B	similar to transcription associated factor TAFII31L /// TAF9B RNA polymerase II, TATA box binding protein (TBP)-associated factor, 31kDa	1.48786	4.45406	0.00700289	0.0502782	-2.74595	---	transcription /// transcription initiation /// regulation of transcription, DNA-dependent	DNA binding	nucleus /// transcription factor TFIID complex
226625_at	TGFBR3	transforming growth factor, beta receptor III	1.48753	12.32	7.12e-05	0.00494576	2.46704	<a target="external" href="http://www.wikipathways.org/index.php/Pathway:Homo_sapiens:TGF_Beta_Signaling_Pathway">TGF_Beta_Signaling_Pathway</a>	signal transduction /// transforming growth factor beta receptor signaling pathway /// multicellular organismal development	receptor activity /// glycosaminoglycan binding	extracellular region /// plasma membrane /// membrane /// integral to membrane /// integral to membrane
201044_x_at	DUSP1	dual specificity phosphatase 1	1.4861	5.20353	0.00366537	0.0339061	-2.00207	---	protein amino acid dephosphorylation /// response to stress /// response to oxidative stress /// cell cycle /// intracellular signaling cascade /// dephosphorylation	phosphoprotein phosphatase activity /// protein tyrosine phosphatase activity /// non-membrane spanning protein tyrosine phosphatase activity /// protein binding /// protein tyrosine/serine/threonine phosphatase activity /// hydrolase activity /// phospha	---
203968_s_at	CDC6	cell division cycle 6 homolog (S. cerevisiae)	1.48583	4.72904	0.0054766	0.0434147	-2.46385	<a target="external" href="http://www.wikipathways.org/index.php/Pathway:Homo_sapiens:Cell_cycle_KEGG">Cell_cycle_KEGG</a> /// <a target="external" href="http://www.wikipathways.org/index.php/Pathway:Homo_sapiens:DNA_replication_Reactome">DNA_replication_	DNA replication checkpoint /// regulation of cyclin-dependent protein kinase activity /// DNA replication /// cell cycle /// mitosis /// traversing start control point of mitotic cell cycle /// negative regulation of DNA replication /// negative regulatio	nucleotide binding /// nucleotide binding /// chromatin binding /// protein binding /// ATP binding /// nucleoside-triphosphatase activity	nucleus /// nucleus /// nucleoplasm /// cytoplasm /// cytoplasm /// spindle /// cytosol
213500_at	---	---	1.48514	7.41317	0.000767092	0.0145269	-0.203027	---	---	---	---
214426_x_at	CHAF1A	chromatin assembly factor 1, subunit A (p150)	1.48329	4.03113	0.0104312	0.064638	-3.20172	---	DNA replication /// DNA repair /// DNA replication-dependent nucleosome assembly /// transcription /// regulation of transcription, DNA-dependent /// protein complex assembly /// response to DNA damage stimulus /// cell cycle	chromatin binding /// protein binding /// unfolded protein binding	nucleus /// chromatin assembly complex
202688_at	TNFSF10	tumor necrosis factor (ligand) superfamily, member 10	1.48226	5.96625	0.00202855	0.0238064	-1.32076	<a target="external" href="http://www.wikipathways.org/index.php/Pathway:Homo_sapiens:Apoptosis">Apoptosis</a> /// <a target="external" href="http://www.wikipathways.org/index.php/Pathway:Homo_sapiens:Apoptosis_GenMAPP">Apoptosis_GenMAPP</a>	apoptosis /// induction of apoptosis /// immune response /// signal transduction /// cell-cell signaling /// activation of pro-apoptotic gene products /// positive regulation of I-kappaB kinase/NF-kappaB cascade	receptor binding /// cytokine activity /// tumor necrosis factor receptor binding /// protein binding /// zinc ion binding /// metal ion binding	extracellular region /// extracellular space /// soluble fraction /// integral to plasma membrane /// membrane /// integral to membrane
209398_at	HIST1H1C	histone cluster 1, H1c	1.48024	9.76732	0.000213865	0.00819098	1.24827	---	nucleosome assembly /// nucleosome assembly /// nucleosome positioning	DNA binding /// DNA binding /// protein binding	nucleosome /// nucleosome /// nucleus /// chromosome
224715_at	WDR34	WD repeat domain 34	1.47782	6.80641	0.0011292	0.0174116	-0.646709	---	---	---	---
202897_at	SIRPA	signal-regulatory protein alpha	1.47712	10.9573	0.000124356	0.00632447	1.85396	---	cell adhesion	receptor activity	plasma membrane /// plasma membrane /// membrane /// membrane /// integral to membrane
218493_at	C16orf33	chromosome 16 open reading frame 33	1.47646	8.29849	0.00045705	0.011517	0.388577	---	mRNA processing /// protein modification process /// RNA splicing /// RNA splicing	---	nucleus /// spliceosome /// U12-dependent spliceosome
228772_at	HNMT	histamine N-methyltransferase	1.47646	4.85298	0.00491801	0.0404959	-2.34023	---	respiratory gaseous exchange	methyltransferase activity /// transferase activity /// histamine N-methyltransferase activity	cytoplasm
219588_s_at	NCAPG2	non-SMC condensin II complex, subunit G2	1.47503	7.64109	0.000668036	0.0137295	-0.0447265	---	cell cycle /// mitosis /// mitotic chromosome condensation /// cell division	binding	nucleus
228453_at	KIAA1632	KIAA1632	1.47465	2.76874	0.0402942	0.144743	-4.72189	---	---	---	---
219000_s_at	DSCC1	defective in sister chromatid cohesion 1 homolog (S. cerevisiae)	1.47409	8.43496	0.000423835	0.0110432	0.474459	---	DNA replication /// cell cycle	DNA binding	nucleus
230964_at	FREM2	FRAS1 related extracellular matrix protein 2	1.47281	7.49152	0.000731184	0.0142339	-0.148114	---	cell communication /// cell adhesion /// homophilic cell adhesion /// multicellular organismal development	calcium ion binding /// protein binding /// metal ion binding	plasma membrane /// membrane /// integral to membrane
204441_s_at	POLA2	polymerase (DNA directed), alpha 2 (70kD subunit)	1.46927	4.48343	0.0068181	0.0494075	-2.71529	<a target="external" href="http://www.wikipathways.org/index.php/Pathway:Homo_sapiens:DNA_replication_Reactome">DNA_replication_Reactome</a> /// <a target="external" href="http://www.wikipathways.org/index.php/Pathway:Homo_sapiens:G1_to_S_cell_cycle_React	protein import into nucleus, translocation /// DNA replication /// DNA replication	DNA binding /// DNA-directed DNA polymerase activity /// protein binding /// protein binding /// protein heterodimerization activity	nucleus /// nucleus /// nucleoplasm /// alpha DNA polymerase:primase complex
207838_x_at	PBXIP1	pre-B-cell leukemia homeobox interacting protein 1	1.46826	8.11948	0.000505448	0.0119963	0.273865	---	multicellular organismal development /// negative regulation of transcription /// cell differentiation	transcription corepressor activity	nucleus /// nucleus /// cytoplasm /// cytosol /// cytoskeleton /// microtubule
222449_at	PMEPA1	prostate transmembrane protein, androgen induced 1	1.46804	6.67408	0.00123328	0.0180781	-0.748048	---	androgen receptor signaling pathway	---	plasma membrane /// membrane /// integral to membrane /// integral to membrane
218418_s_at	KANK2	KN motif and ankyrin repeat domains 2	1.46734	9.11276	0.000295911	0.00943463	0.882087	---	---	---	---
212259_s_at	PBXIP1	pre-B-cell leukemia homeobox interacting protein 1	1.46624	6.65873	0.00124608	0.0181565	-0.759917	---	multicellular organismal development /// negative regulation of transcription /// cell differentiation	DNA binding /// transcription corepressor activity	nucleus /// nucleus /// cytoplasm /// cytosol /// cytoskeleton /// microtubule
223447_at	REG4	regenerating islet-derived family, member 4	1.46476	3.65226	0.0152432	0.0822256	-3.63322	---	---	binding /// sugar binding	extracellular region
222889_at	DCLRE1B	DNA cross-link repair 1B (PSO2 homolog, S. cerevisiae)	1.46444	6.68147	0.00122718	0.0180675	-0.742346	---	DNA repair /// response to DNA damage stimulus	hydrolase activity	nucleus
242787_at	---	---	1.45996	4.65385	0.00585154	0.045083	-2.53989	---	---	---	---
201841_s_at	HSPB1	heat shock 27kDa protein 1	1.45928	4.88882	0.0047691	0.0397234	-2.30489	---	regulation of translational initiation /// anti-apoptosis /// cell motion /// response to stress /// response to unfolded protein	protein binding /// identical protein binding	nucleus /// cytoplasm /// cytoplasm /// cytoskeleton /// cell surface
201774_s_at	NCAPD2	non-SMC condensin I complex, subunit D2	1.45765	13.9602	3.92e-05	0.00397545	3.11187	---	cell cycle /// mitosis /// mitotic chromosome condensation /// mitotic chromosome condensation /// chromosome condensation /// cell division	binding /// histone binding	condensed chromosome /// condensed chromosome /// condensin core heterodimer /// nucleus /// nucleus /// cytoplasm /// cytoplasm /// pronucleus
218399_s_at	CDCA4	cell division cycle associated 4	1.45744	5.76637	0.00235472	0.0258902	-1.49249	---	---	---	nucleus
238472_at	FBXO9	F-box protein 9	1.45607	5.65421	0.00256477	0.0273032	-1.59091	---	protein ubiquitination	ubiquitin-protein ligase activity	ubiquitin ligase complex
1559399_s_at	ZCCHC10	zinc finger, CCHC domain containing 10	1.45565	6.29092	0.00160545	0.0208809	-1.05144	---	---	nucleic acid binding /// zinc ion binding /// metal ion binding	---
228774_at	CEP78	centrosomal protein 78kDa	1.45548	11.0683	0.000118555	0.006214	1.90693	---	---	---	centrosome
238529_at	LOC730631	Hypothetical LOC730631	1.45541	10.1589	0.000177773	0.00747529	1.45563	---	---	---	---
228603_at	---	---	1.45465	11.9812	8.14e-05	0.00525233	2.32179	---	---	---	---
216247_at	RPS20	ribosomal protein S20	1.45407	4.082	0.0099295	0.0627504	-3.14547	<a target="external" href="http://www.wikipathways.org/index.php/Pathway:Mus_musculus:mRNA_processing_binding_Reactome">mRNA_processing_binding_Reactome</a> /// <a target="external" href="http://www.wikipathways.org/index.php/Pathway:Homo_sapiens:Ribosoma	translation /// translation /// translation /// translational elongation	RNA binding /// structural constituent of ribosome /// structural constituent of ribosome /// structural constituent of ribosome /// protein binding	intracellular /// cytosol /// ribosome /// small ribosomal subunit /// cytosolic small ribosomal subunit /// ribonucleoprotein complex
227081_at	DNALI1	dynein, axonemal, light intermediate chain 1	1.4514	2.90885	0.0342544	0.13313	-4.54228	---	cell motion /// single fertilization	motor activity /// microtubule motor activity	axonemal dynein complex /// axoneme /// dynein complex
210983_s_at	MCM7	minichromosome maintenance complex component 7	1.45078	5.42152	0.00307532	0.0305298	-1.79999	<a target="external" href="http://www.wikipathways.org/index.php/Pathway:Homo_sapiens:Cell_cycle_KEGG">Cell_cycle_KEGG</a> /// <a target="external" href="http://www.wikipathways.org/index.php/Pathway:Homo_sapiens:DNA_replication_Reactome">DNA_replication_	DNA replication /// DNA replication /// DNA replication /// DNA replication initiation /// transcription /// regulation of transcription, DNA-dependent /// response to DNA damage stimulus /// cell cycle /// regulation of phosphorylation	nucleotide binding /// DNA binding /// DNA binding /// protein binding /// ATP binding /// nucleoside-triphosphatase activity	chromatin /// nucleus /// nucleoplasm /// MCM complex
213062_at	NTAN1	N-terminal asparagine amidase	1.44945	8.50963	0.00040688	0.0108689	0.520893	---	---	hydrolase activity	cytoplasm
216262_s_at	TGIF2	TGFB-induced factor homeobox 2	1.44764	8.9278	0.000325595	0.00982673	0.773863	---	transcription /// regulation of transcription, DNA-dependent /// regulation of transcription, DNA-dependent /// regulation of transcription	DNA binding /// transcription factor activity /// transcription factor activity /// sequence-specific DNA binding	nucleus /// nucleus
229256_at	PGM2L1	phosphoglucomutase 2-like 1	1.4471	3.01718	0.0302759	0.12477	-4.40502	---	carbohydrate metabolic process /// glucose metabolic process	transferase activity /// isomerase activity /// intramolecular transferase activity, phosphotransferases /// glucose-1,6-bisphosphate synthase activity	---
241763_s_at	FBXO32	F-box protein 32	1.44639	5.2467	0.00353863	0.0332588	-1.96156	---	---	protein binding	---
228868_x_at	CDT1	Chromatin licensing and DNA replication factor 1	1.44586	5.90556	0.0021216	0.0243829	-1.37241	<a target="external" href="http://www.wikipathways.org/index.php/Pathway:Homo_sapiens:DNA_replication_Reactome">DNA_replication_Reactome</a>	DNA replication checkpoint /// DNA replication checkpoint /// DNA replication /// cell cycle /// regulation of S phase of mitotic cell cycle /// regulation of DNA replication initiation /// regulation of DNA replication initiation	DNA binding /// DNA binding /// protein binding /// protein binding	nucleus /// nucleus /// nucleoplasm /// replication fork /// replication fork
205394_at	CHEK1	CHK1 checkpoint homolog (S. pombe)	1.43873	8.00078	0.000540923	0.0123123	0.196476	<a target="external" href="http://www.wikipathways.org/index.php/Pathway:Homo_sapiens:Cell_cycle_KEGG">Cell_cycle_KEGG</a>	DNA damage checkpoint /// DNA damage checkpoint /// regulation of cyclin-dependent protein kinase activity /// G2/M transition of mitotic cell cycle /// DNA replication /// DNA repair /// protein amino acid phosphorylation /// response to DNA damage stimu	nucleotide binding /// protein kinase activity /// protein kinase activity /// protein serine/threonine kinase activity /// protein serine/threonine kinase activity /// protein binding /// protein binding /// ATP binding /// kinase activity /// transferas	condensed nuclear chromosome /// nucleus /// nucleoplasm /// replication fork /// cytoplasm
215285_s_at	PHTF1	putative homeodomain transcription factor 1	1.43736	6.27567	0.00162284	0.0210009	-1.06384	---	transcription /// regulation of transcription, DNA-dependent	DNA binding /// transcription factor activity	nucleus
201477_s_at	RRM1	ribonucleotide reductase M1	1.4364	11.216	0.000111337	0.00608619	1.97647	<a target="external" href="http://www.wikipathways.org/index.php/Pathway:Homo_sapiens:Nucleotide_Metabolism">Nucleotide_Metabolism</a>	DNA replication /// DNA replication /// oxidation reduction	nucleotide binding /// catalytic activity /// ribonucleoside-diphosphate reductase activity /// ribonucleoside-diphosphate reductase activity /// protein binding /// ATP binding /// oxidoreductase activity	cytoplasm /// cytosol /// ribonucleoside-diphosphate reductase complex /// ribonucleoside-diphosphate reductase complex
201341_at	ENC1	ectodermal-neural cortex (with BTB-like domain)	1.43585	8.0719	0.000519326	0.0121109	0.242971	---	multicellular organismal development /// multicellular organismal development /// nervous system development	actin binding /// protein binding	nucleus /// nucleus /// cytoplasm /// cytoskeleton /// nuclear matrix
231016_s_at	ARNT	Aryl hydrocarbon receptor nuclear translocator	1.43519	2.65343	0.0461599	0.154487	-4.8713	---	response to hypoxia /// positive regulation of endothelial cell proliferation /// transcription /// transcription, DNA-dependent /// regulation of transcription, DNA-dependent /// signal transduction /// positive regulation vascular endothelial growth fac	DNA binding /// transcription factor activity /// transcription factor activity /// RNA polymerase II transcription factor activity, enhancer binding /// transcription coactivator activity /// signal transducer activity /// receptor activity /// aryl hydr	nucleus /// nucleus /// nucleus
204954_s_at	DYRK1B	dual-specificity tyrosine-(Y)-phosphorylation regulated kinase 1B	1.43242	7.38992	0.000778145	0.0146216	-0.219418	---	protein amino acid phosphorylation /// protein amino acid phosphorylation /// protein amino acid phosphorylation /// positive regulation of transcription, DNA-dependent	nucleotide binding /// transcription coactivator activity /// protein kinase activity /// protein kinase activity /// protein kinase activity /// protein serine/threonine kinase activity /// protein tyrosine kinase activity /// protein binding /// ATP bin	nucleus /// nucleus
226471_at	GGT7	gamma-glutamyltransferase 7	1.43	6.84868	0.00109817	0.0171713	-0.614693	---	glutathione biosynthetic process	gamma-glutamyltransferase activity /// acyltransferase activity /// transferase activity	membrane /// integral to membrane
232304_at	PELI1	Pellino homolog 1 (Drosophila)	1.42772	5.68591	0.00250324	0.0268906	-1.56294	---	---	---	---
217856_at	RBM8A	RNA binding motif protein 8A	1.42672	7.37093	0.000787315	0.0146775	-0.232842	---	nuclear-transcribed mRNA catabolic process, nonsense-mediated decay /// nuclear mRNA splicing, via spliceosome /// RNA processing /// mRNA processing /// transport /// RNA splicing /// mRNA transport	nucleotide binding /// nucleic acid binding /// RNA binding /// RNA binding /// mRNA binding /// protein binding	nucleus /// nucleus /// spliceosome /// cytoplasm /// cytoplasm
212614_at	ARID5B	AT rich interactive domain 5B (MRF1-like)	1.42493	10.2981	0.000166729	0.00724922	1.52738	---	transcription /// regulation of transcription, DNA-dependent	DNA binding	intracellular /// nucleus
208955_at	DUT	deoxyuridine triphosphatase	1.42204	6.00886	0.00196609	0.023492	-1.28475	---	nucleobase, nucleoside, nucleotide and nucleic acid metabolic process /// DNA replication /// nucleotide metabolic process /// dUTP metabolic process	magnesium ion binding /// dUTP diphosphatase activity /// dUTP diphosphatase activity /// dUTP diphosphatase activity /// hydrolase activity	nucleus /// nucleus /// mitochondrion /// mitochondrion /// cytosol
213644_at	CCDC46	coiled-coil domain containing 46	1.41933	3.95015	0.0112916	0.0681099	-3.2921	---	---	---	---
220295_x_at	DEPDC1	DEP domain containing 1	1.4189	3.68579	0.0147268	0.0802702	-3.59413	---	signal transduction /// intracellular signaling cascade	GTPase activator activity	intracellular
213822_s_at	UBE3B	ubiquitin protein ligase E3B	1.41756	4.43786	0.00710727	0.0507971	-2.76291	---	protein modification process	ubiquitin-protein ligase activity /// ligase activity	intracellular
211419_s_at	CHN2	chimerin (chimaerin) 2	1.41467	3.00342	0.0307514	0.125797	-4.42237	---	signal transduction /// intracellular signaling cascade	SH3/SH2 adaptor activity /// GTPase activator activity /// GTPase activator activity /// protein binding /// zinc ion binding /// diacylglycerol binding /// metal ion binding	intracellular /// membrane
213568_at	OSR2	odd-skipped related 2 (Drosophila)	1.41361	3.77836	0.0134026	0.0757349	-3.48715	---	positive regulation of cell proliferation /// embryonic skeletal morphogenesis	nucleic acid binding /// zinc ion binding /// metal ion binding	intracellular /// nucleus
211597_s_at	HOPX	HOP homeobox	1.41344	3.0314	0.0297932	0.123639	-4.38711	---	trophectodermal cell differentiation /// transcription /// regulation of transcription, DNA-dependent /// multicellular organismal development /// regulation of transcription /// negative regulation of cell differentiation	DNA binding /// transcription factor activity /// sequence-specific DNA binding	nucleus /// nucleus
1557049_at	LOC149478	Hypothetical protein LOC149478	1.41286	5.51886	0.0028484	0.028973	-1.71171	---	---	protein binding	---
204033_at	TRIP13	thyroid hormone receptor interactor 13	1.40851	5.93183	0.00208071	0.0241422	-1.35	---	transcription from RNA polymerase II promoter	nucleotide binding /// transcription cofactor activity /// protein binding /// ATP binding /// ATP binding /// nucleoside-triphosphatase activity /// identical protein binding	nucleus
229370_at	---	---	1.40478	3.51342	0.0176138	0.0901084	-3.79686	---	---	---	---
220494_s_at	---	---	1.40293	6.14241	0.00178455	0.0222524	-1.17319	---	---	---	---
232095_at	---	---	1.40286	3.70963	0.014372	0.0791135	-3.56646	---	---	---	---
200959_at	FUS	fusion (involved in t(12;16) in malignant liposarcoma)	1.40197	10.299	0.000166657	0.00724922	1.52786	<a target="external" href="http://www.wikipathways.org/index.php/Pathway:Homo_sapiens:mRNA_processing_Reactome">mRNA_processing_Reactome</a>	nuclear mRNA splicing, via spliceosome /// response to amphetamine /// transcription /// regulation of transcription, DNA-dependent /// regulation of transcription, DNA-dependent /// immune response /// response to DNA damage stimulus /// response to oxid	nucleotide binding /// nucleic acid binding /// DNA binding /// DNA binding /// transcription factor activity /// transcription factor activity /// transcription corepressor activity /// RNA binding /// RNA binding /// tumor necrosis factor receptor bindi	intracellular /// nucleus /// nucleus /// cytoplasm /// membrane
224341_x_at	TLR4	toll-like receptor 4	1.40054	3.62506	0.0156773	0.083767	-3.66504	---	inflammatory response /// immune response /// signal transduction /// signal transduction /// I-kappaB kinase/NF-kappaB cascade /// detection of fungus /// T-helper 1 type immune response /// macrophage activation /// positive regulation of tumor necrosis	lipopolysaccharide binding /// receptor activity /// transmembrane receptor activity /// transmembrane receptor activity /// protein binding /// protein binding	plasma membrane /// integral to plasma membrane /// membrane /// integral to membrane /// intrinsic to membrane /// lipopolysaccharide receptor complex /// perinuclear region of cytoplasm
218802_at	CCDC109B	coiled-coil domain containing 109B	1.40011	14.7029	3.05e-05	0.0035076	3.3756	---	---	---	membrane /// integral to membrane
238554_at	CYB5B	cytochrome b5 type B (outer mitochondrial membrane)	1.3997	6.03755	0.00192531	0.0231474	-1.26061	---	transport	transporter activity /// iron ion binding /// enzyme activator activity /// heme binding /// metal ion binding /// transition metal ion binding	mitochondrion /// mitochondrial outer membrane /// mitochondrial inner membrane /// microsome /// membrane /// integral to membrane /// outer membrane
207808_s_at	PROS1	protein S (alpha)	1.39915	5.25256	0.00352181	0.0331467	-1.95608	---	blood coagulation /// blood coagulation	endopeptidase inhibitor activity /// calcium ion binding	extracellular region /// extracellular region /// membrane /// integral to membrane
201340_s_at	ENC1	ectodermal-neural cortex (with BTB-like domain)	1.39832	12.0288	7.98e-05	0.00523676	2.34247	---	multicellular organismal development /// multicellular organismal development /// nervous system development	actin binding /// protein binding	nucleus /// nucleus /// cytoplasm /// cytoskeleton /// nuclear matrix
218854_at	DSE	dermatan sulfate epimerase	1.39769	5.8961	0.00213655	0.0244801	-1.3805	---	dermatan sulfate biosynthetic process	isomerase activity /// chondroitin-glucuronate 5-epimerase activity /// chondroitin-glucuronate 5-epimerase activity	endoplasmic reticulum /// Golgi apparatus /// membrane /// integral to membrane
201719_s_at	EPB41L2	erythrocyte membrane protein band 4.1-like 2	1.39636	7.17326	0.000890825	0.0156353	-0.374465	---	cortical actin cytoskeleton organization and biogenesis	actin binding /// structural molecule activity /// binding /// protein binding /// cytoskeletal protein binding	cytoplasm /// cytoskeleton /// plasma membrane /// spectrin /// extrinsic to membrane
219255_x_at	IL17RB	interleukin 17 receptor B	1.39597	12.9595	5.59e-05	0.00455827	2.72947	---	regulation of cell growth /// defense response	receptor activity /// interleukin receptor activity	extracellular region /// plasma membrane /// integral to plasma membrane /// membrane /// membrane /// integral to membrane
214727_at	BRCA2	breast cancer 2, early onset	1.39581	6.8803	0.00107561	0.0170346	-0.590854	---	double-strand break repair via homologous recombination /// oocyte maturation /// inner cell mass cell proliferation /// DNA repair /// nucleotide-excision repair /// double-strand break repair /// DNA recombination /// regulation of transcription, DNA-de	single-stranded DNA binding /// histone acetyltransferase activity /// protein binding /// protein binding /// transcription activator activity /// gamma-tubulin binding	nucleus /// nucleus /// nucleoplasm /// cytoplasm /// centrosome /// secretory granule /// BRCA2-MAGE-D1 complex /// protein complex
244650_at	---	---	1.39409	4.24667	0.00848703	0.0570215	-2.96607	---	---	---	---
201506_at	TGFBI	transforming growth factor, beta-induced, 68kDa	1.39322	9.48129	0.00024585	0.00867049	1.09138	---	cell adhesion /// negative regulation of cell adhesion /// visual perception /// visual perception /// cell proliferation /// response to stimulus	integrin binding /// protein binding	extracellular region /// proteinaceous extracellular matrix /// extracellular space
235173_at	hCG_1806964	HCG1806964	1.39272	5.82811	0.00224776	0.0252374	-1.43894	---	---	---	---
218252_at	CKAP2	cytoskeleton associated protein 2	1.39227	7.73698	0.000630959	0.0133322	0.0205835	---	apoptosis /// cell cycle	---	cytoplasm /// microtubule
204448_s_at	PDCL	phosducin-like	1.39077	16.8515	1.58e-05	0.00267114	4.05594	---	signal transduction /// visual perception /// regulation of G-protein coupled receptor protein signaling pathway /// response to stimulus	receptor signaling protein activity /// regulator of G-protein signaling activity	cytoplasm
201970_s_at	NASP	nuclear autoantigenic sperm protein (histone-binding)	1.3903	6.63048	0.00127004	0.0183557	-0.781817	---	blastocyst development /// DNA replication /// DNA replication /// transport /// cell cycle /// cell cycle /// cell proliferation /// protein transport /// histone exchange	binding /// protein binding /// Hsp90 protein binding	nucleus /// nucleus /// cytoplasm
205642_at	CEP110	centrosomal protein 110kDa	1.3896	10.4508	0.000155542	0.00705708	1.60495	---	cell cycle /// cell division	protein binding	centrosome
201365_at	OAZ2	ornithine decarboxylase antizyme 2	1.38945	15.8513	2.13e-05	0.002966	3.7534	---	polyamine metabolic process	enzyme inhibitor activity /// protein binding /// protein binding /// ornithine decarboxylase inhibitor activity /// ornithine decarboxylase inhibitor activity	---
222045_s_at	PCIF1	PDX1 C-terminal inhibiting factor 1	1.38895	6.75138	0.00117117	0.0177439	-0.688646	---	---	protein binding	nucleus
213103_at	STARD13	StAR-related lipid transfer (START) domain containing 13	1.38865	5.1074	0.00396724	0.0355709	-2.09315	---	cell cycle /// signal transduction /// negative regulation of cell cycle	GTPase activator activity /// protein binding	intracellular /// cytoplasm /// mitochondrion /// lipid particle /// membrane /// mitochondrial membrane /// monolayer-surrounded lipid storage body outer lipid monolayer
204128_s_at	RFC3	replication factor C (activator 1) 3, 38kDa	1.38835	5.12336	0.00391515	0.0352999	-2.07794	<a target="external" href="http://www.wikipathways.org/index.php/Pathway:Homo_sapiens:DNA_replication_Reactome">DNA_replication_Reactome</a>	DNA synthesis during DNA repair /// DNA replication /// DNA replication /// DNA strand elongation during DNA replication /// nucleotide-excision repair, DNA gap filling	nucleotide binding /// DNA binding /// DNA binding /// DNA clamp loader activity /// protein binding /// ATP binding /// ATPase activity /// nucleoside-triphosphatase activity	nucleus /// nucleoplasm /// DNA replication factor C complex /// DNA replication factor C complex
222843_at	FIGNL1	fidgetin-like 1	1.38684	6.78507	0.00114526	0.0175079	-0.662938	---	ATP metabolic process	nucleotide binding /// magnesium ion binding /// magnesium ion binding /// ATP binding /// hydrolase activity /// hydrolase activity /// nucleoside-triphosphatase activity /// metal ion binding	---
205185_at	SPINK5	serine peptidase inhibitor, Kazal type 5	1.38671	4.23546	0.00857717	0.0574501	-2.97816	---	epidermal cell differentiation /// negative regulation of angiogenesis /// extracellular matrix organization and biogenesis /// epithelial cell differentiation /// hair cell differentiation /// anagen /// regulation of T cell differentiation /// negative	endopeptidase inhibitor activity /// serine-type endopeptidase inhibitor activity /// serine-type endopeptidase inhibitor activity /// peptidase activity	extracellular region /// extracellular region /// extracellular region /// cytoplasm /// endoplasmic reticulum /// endoplasmic reticulum membrane /// cytosol /// cell cortex /// lamellar body /// perinuclear region of cytoplasm
213665_at	SOX4	SRY (sex determining region Y)-box 4	1.3803	7.02928	0.000976485	0.0163756	-0.479823	---	transcription /// regulation of transcription, DNA-dependent	DNA binding /// transcription factor activity	nucleus
227593_at	FLJ37453	hypothetical protein LOC729614	1.37985	5.00262	0.0043301	0.0374706	-2.19384	---	---	---	---
210074_at	CTSL2	cathepsin L2	1.37957	4.67146	0.00576112	0.0447123	-2.52201	---	proteolysis	cysteine-type endopeptidase activity /// protein binding /// protein binding /// peptidase activity /// cysteine-type peptidase activity /// cysteine-type peptidase activity /// hydrolase activity	lysosome
203805_s_at	FANCA	Fanconi anemia, complementation group A	1.37775	4.07691	0.00997847	0.062966	-3.15108	---	DNA repair /// DNA repair /// protein complex assembly /// response to DNA damage stimulus	protein binding	nucleus /// nucleus /// cytoplasm /// cytoplasm
205822_s_at	HMGCS1	3-hydroxy-3-methylglutaryl-Coenzyme A synthase 1 (soluble)	1.37732	4.31824	0.00793691	0.0547411	-2.88938	<a target="external" href="http://www.wikipathways.org/index.php/Pathway:Homo_sapiens:Cholesterol_Biosynthesis">Cholesterol_Biosynthesis</a>	lipid metabolic process /// steroid biosynthetic process /// cholesterol biosynthetic process /// metabolic process /// isoprenoid biosynthetic process /// lipid biosynthetic process /// sterol biosynthetic process	catalytic activity /// hydroxymethylglutaryl-CoA synthase activity /// hydroxymethylglutaryl-CoA synthase activity /// hydroxymethylglutaryl-CoA synthase activity /// transferase activity	soluble fraction /// cytoplasm /// cytoplasm /// cytosol
238075_at	---	---	1.37728	3.73929	0.0139441	0.0775853	-3.53214	---	---	---	---
204043_at	TCN2	transcobalamin II; macrocytic anemia	1.37698	11.1548	0.000114261	0.00611739	1.94778	---	transport /// ion transport /// cobalt ion transport /// cobalamin transport /// cobalamin transport	cobalt ion transmembrane transporter activity /// cobalamin binding /// cobalt ion binding	extracellular region /// extracellular space
208795_s_at	MCM7	minichromosome maintenance complex component 7	1.37663	4.48087	0.00683398	0.0494633	-2.71796	<a target="external" href="http://www.wikipathways.org/index.php/Pathway:Homo_sapiens:Cell_cycle_KEGG">Cell_cycle_KEGG</a> /// <a target="external" href="http://www.wikipathways.org/index.php/Pathway:Homo_sapiens:DNA_replication_Reactome">DNA_replication_	DNA replication /// DNA replication /// DNA replication /// DNA replication initiation /// transcription /// regulation of transcription, DNA-dependent /// response to DNA damage stimulus /// cell cycle /// regulation of phosphorylation	nucleotide binding /// DNA binding /// DNA binding /// protein binding /// ATP binding /// nucleoside-triphosphatase activity	chromatin /// nucleus /// nucleoplasm /// MCM complex
238065_at	TPM3	tropomyosin 3	1.37591	3.18738	0.0250317	0.1121	-4.19248	---	cell motion /// regulation of muscle contraction	actin binding /// protein binding	cytoplasm /// cytoskeleton /// cytoskeleton /// cytoskeleton /// muscle thin filament tropomyosin
219337_at	C1orf159	chromosome 1 open reading frame 159	1.37414	4.21737	0.00872496	0.0579476	-2.9977	---	---	---	membrane /// integral to membrane
218641_at	MGC3032	hypothetical protein MGC3032	1.37144	8.40246	0.000431478	0.0111716	0.454125	---	---	zinc ion binding	intracellular
224495_at	TMEM107	transmembrane protein 107	1.37123	3.7799	0.0133817	0.0757224	-3.48538	---	---	---	membrane /// integral to membrane
232068_s_at	TLR4	toll-like receptor 4	1.3707	5.0384	0.00420198	0.0368078	-2.15929	---	inflammatory response /// immune response /// signal transduction /// signal transduction /// I-kappaB kinase/NF-kappaB cascade /// detection of fungus /// T-helper 1 type immune response /// macrophage activation /// positive regulation of tumor necrosis	lipopolysaccharide binding /// receptor activity /// transmembrane receptor activity /// transmembrane receptor activity /// protein binding /// protein binding	plasma membrane /// integral to plasma membrane /// membrane /// integral to membrane /// intrinsic to membrane /// lipopolysaccharide receptor complex /// perinuclear region of cytoplasm
209287_s_at	CDC42EP3	CDC42 effector protein (Rho GTPase binding) 3	1.37026	6.78247	0.00114723	0.0175143	-0.664912	---	signal transduction /// regulation of cell shape	protein binding /// cytoskeletal regulatory protein binding	cytoplasm /// cytoskeleton /// endomembrane system /// actin cytoskeleton /// membrane
226726_at	MBOAT2	membrane bound O-acyltransferase domain containing 2	1.37017	3.39233	0.02003	0.0977503	-3.94196	---	---	acyltransferase activity /// transferase activity	membrane /// integral to membrane
217651_at	---	---	1.36546	4.50784	0.00666882	0.0487247	-2.68991	---	---	---	---
202468_s_at	CTNNAL1	catenin (cadherin-associated protein), alpha-like 1	1.36528	9.19479	0.000283787	0.00925709	0.92939	---	cell adhesion	structural molecule activity /// cadherin binding	cytoplasm /// cytoskeleton /// plasma membrane /// actin cytoskeleton /// membrane
205393_s_at	CHEK1	CHK1 checkpoint homolog (S. pombe)	1.36423	6.27189	0.00162718	0.0210228	-1.06691	<a target="external" href="http://www.wikipathways.org/index.php/Pathway:Homo_sapiens:Cell_cycle_KEGG">Cell_cycle_KEGG</a>	DNA damage checkpoint /// DNA damage checkpoint /// regulation of cyclin-dependent protein kinase activity /// G2/M transition of mitotic cell cycle /// DNA replication /// DNA repair /// protein amino acid phosphorylation /// response to DNA damage stimu	nucleotide binding /// protein kinase activity /// protein kinase activity /// protein serine/threonine kinase activity /// protein serine/threonine kinase activity /// protein binding /// protein binding /// ATP binding /// kinase activity /// transferas	condensed nuclear chromosome /// nucleus /// nucleoplasm /// replication fork /// cytoplasm
215856_at	SIGLEC15	sialic acid binding Ig-like lectin 15	1.3634	7.57463	0.000695261	0.0139327	-0.0904373	---	---	---	membrane /// integral to membrane
214457_at	HOXA2	homeobox A2	1.36171	4.89429	0.00474684	0.0396067	-2.29951	---	cell fate determination /// transcription /// regulation of transcription, DNA-dependent /// multicellular organismal development /// middle ear morphogenesis /// regulation of transcription /// embryonic viscerocranium morphogenesis	DNA binding /// transcription factor activity /// sequence-specific DNA binding	nucleus
226775_at	ENY2	enhancer of yellow 2 homolog (Drosophila)	1.36126	3.20254	0.0246167	0.110872	-4.17375	---	transcription /// regulation of transcription, DNA-dependent	---	nucleus
224917_at	MIRN21	microRNA 21	1.36104	5.54196	0.00279746	0.0287806	-1.69093	---	---	---	---
238637_at	---	---	1.35897	4.89613	0.00473937	0.0395778	-2.2977	---	---	---	---
227928_at	C12orf48	chromosome 12 open reading frame 48	1.35601	5.88307	0.00215735	0.0246683	-1.39166	---	---	DNA binding	nucleus /// cytoplasm
201621_at	NBL1	neuroblastoma, suppression of tumorigenicity 1	1.35526	4.58905	0.00619897	0.0466257	-2.6061	---	cell cycle /// negative regulation of cell cycle	---	extracellular region
225979_at	PLEKHG2	pleckstrin homology domain containing, family G (with RhoGef domain) member 2	1.35511	6.51599	0.00137292	0.019125	-0.871403	---	regulation of Rho protein signal transduction	guanyl-nucleotide exchange factor activity /// Rho guanyl-nucleotide exchange factor activity	intracellular
212797_at	SORT1	sortilin 1	1.35173	2.83803	0.0371708	0.139173	-4.63278	---	ossification /// transport /// Golgi to endosome transport /// endocytosis /// endocytosis /// G-protein coupled receptor protein signaling pathway /// neuropeptide signaling pathway /// multicellular organismal development /// endosome to lysosome transp	receptor activity /// protein binding /// nerve growth factor receptor activity /// enzyme binding /// neurotensin receptor activity, non-G-protein coupled /// nerve growth factor binding	nucleus /// lysosome /// lysosomal membrane /// endosome /// endosome /// early endosome /// endoplasmic reticulum /// endoplasmic reticulum membrane /// microsome /// Golgi apparatus /// Golgi apparatus /// plasma membrane /// plasma membrane /// plasma
222396_at	HN1	hematological and neurological expressed 1	1.3514	9.20156	0.000282812	0.00925237	0.933279	---	---	---	nucleus
209052_s_at	WHSC1	Wolf-Hirschhorn syndrome candidate 1	1.35128	2.78841	0.039379	0.143189	-4.69654	---	transcription /// regulation of transcription, DNA-dependent /// anatomical structure morphogenesis /// chromatin modification	DNA binding /// protein binding /// methyltransferase activity /// zinc ion binding /// transferase activity /// histone-lysine N-methyltransferase activity /// metal ion binding	nucleus /// cytoplasm
201427_s_at	SEPP1	selenoprotein P, plasma, 1	1.3511	3.14637	0.0261945	0.115072	-4.24333	<a target="external" href="http://www.wikipathways.org/index.php/Pathway:Homo_sapiens:Integrin-mediated_cell_adhesion_KEGG">Integrin-mediated_cell_adhesion_KEGG</a>	selenium metabolic process /// response to oxidative stress /// brain development /// locomotory behavior /// post-embryonic development /// sexual reproduction /// growth	selenium binding /// selenium binding	extracellular region /// extracellular region /// extracellular space
208893_s_at	DUSP6	dual specificity phosphatase 6	1.35057	6.24239	0.00166154	0.0212903	-1.09096	---	inactivation of MAPK activity /// protein amino acid dephosphorylation /// protein amino acid dephosphorylation /// dephosphorylation	phosphoprotein phosphatase activity /// protein serine/threonine phosphatase activity /// protein tyrosine phosphatase activity /// protein tyrosine phosphatase activity /// protein tyrosine phosphatase activity /// protein tyrosine/serine/threonine phosp	soluble fraction /// nucleoplasm /// cytoplasm /// cytoplasm
206526_at	RIBC2	RIB43A domain with coiled-coils 2	1.35006	2.79106	0.0392575	0.143042	-4.69313	---	---	---	---
1559000_at	C10orf108	chromosome 10 open reading frame 108	1.34946	3.2713	0.0228296	0.105732	-4.08917	---	---	---	---
218678_at	NES	nestin	1.34909	5.81859	0.00226387	0.0253392	-1.44717	---	central nervous system development	structural molecule activity	intermediate filament /// intermediate filament
202388_at	RGS2	regulator of G-protein signaling 2, 24kDa	1.34891	5.85292	0.00220641	0.025019	-1.41756	<a target="external" href="http://www.wikipathways.org/index.php/Pathway:Homo_sapiens:Calcium_regulation_in_cardiac_cells">Calcium_regulation_in_cardiac_cells</a> /// <a target="external" href="http://www.wikipathways.org/index.php/Pathway:Homo_sapiens:Sm	cell cycle /// transmembrane receptor protein tyrosine kinase signaling pathway /// regulation of G-protein coupled receptor protein signaling pathway /// negative regulation of signal transduction	signal transducer activity /// GTPase activator activity /// protein binding /// calmodulin binding	---
228381_at	ATF7IP2	Activating transcription factor 7 interacting protein 2	1.34832	6.85556	0.00109321	0.0171533	-0.6095	---	transcription /// regulation of transcription, DNA-dependent	---	nucleus
227626_at	PAQR8	progestin and adipoQ receptor family member VIII	1.34752	10.3722	0.000161181	0.00718781	1.5652	---	---	receptor activity /// steroid binding /// lipid binding	plasma membrane /// membrane /// integral to membrane
229129_at	---	---	1.34672	6.906	0.00105769	0.0169011	-0.571552	---	---	---	---
238756_at	GAS2L3	Growth arrest-specific 2 like 3	1.34506	11.7974	8.76e-05	0.00543584	2.24111	---	cell cycle arrest	---	---
228444_at	---	---	1.34482	8.33075	0.000448927	0.0114071	0.408996	---	---	---	---
224361_s_at	IL17RB	interleukin 17 receptor B	1.34359	11.521	9.8e-05	0.0057583	2.11711	---	regulation of cell growth /// defense response	receptor activity /// interleukin receptor activity	extracellular region /// plasma membrane /// integral to plasma membrane /// membrane /// membrane /// integral to membrane
220711_at	---	---	1.34127	2.95463	0.0325055	0.129548	-4.48408	---	---	---	---
227921_at	---	---	1.34058	10.2042	0.000174079	0.00744937	1.47913	---	---	---	---
210046_s_at	IDH2	isocitrate dehydrogenase 2 (NADP+), mitochondrial	1.33873	9.24282	0.000276964	0.00917968	0.956894	<a target="external" href="http://www.wikipathways.org/index.php/Pathway:Homo_sapiens:Krebs-TCA_Cycle">Krebs-TCA_Cycle</a>	carbohydrate metabolic process /// glyoxylate cycle /// tricarboxylic acid cycle /// isocitrate metabolic process /// metabolic process /// metabolic process /// oxidation reduction	magnesium ion binding /// isocitrate dehydrogenase (NADP+) activity /// isocitrate dehydrogenase (NADP+) activity /// oxidoreductase activity /// oxidoreductase activity, acting on the CH-OH group of donors, NAD or NADP as acceptor /// manganese ion bindi	mitochondrion /// mitochondrion /// mitochondrial inner membrane
204404_at	SLC12A2	solute carrier family 12 (sodium/potassium/chloride transporters), member 2	1.33846	13.4202	4.73e-05	0.00433864	2.90961	---	transport /// transport /// ion transport /// potassium ion transport /// sodium ion transport /// chloride transport	transporter activity /// sodium:potassium:chloride symporter activity /// symporter activity /// cation:chloride symporter activity /// potassium ion binding /// sodium ion binding	membrane fraction /// integral to plasma membrane /// membrane /// integral to membrane
218619_s_at	SUV39H1	suppressor of variegation 3-9 homolog 1 (Drosophila)	1.33814	3.46211	0.0185946	0.0933423	-3.85808	---	establishment or maintenance of chromatin architecture /// chromatin assembly or disassembly /// transcription /// regulation of transcription, DNA-dependent /// cell cycle /// chromatin modification /// cell differentiation /// interspecies interaction b	chromatin binding /// chromatin binding /// protein binding /// methyltransferase activity /// zinc ion binding /// S-adenosylmethionine-dependent methyltransferase activity /// transferase activity /// histone-lysine N-methyltransferase activity /// hist	chromosome, centromeric region /// chromatin /// condensed nuclear chromosome /// nucleus /// nucleus /// chromosome
226157_at	TFDP2	Transcription factor Dp-2 (E2F dimerization partner 2)	1.33787	5.17056	0.00376575	0.0345035	-2.03316	<a target="external" href="http://www.wikipathways.org/index.php/Pathway:Homo_sapiens:G1_to_S_cell_cycle_Reactome">G1_to_S_cell_cycle_Reactome</a>	transcription /// regulation of transcription, DNA-dependent /// cell cycle	DNA binding /// DNA binding /// transcription factor activity /// transcription factor activity /// transcription cofactor activity	nucleus /// transcription factor complex
201316_at	PSMA2	proteasome (prosome, macropain) subunit, alpha type, 2	1.33705	16.5074	1.75e-05	0.00275202	3.95447	<a target="external" href="http://www.wikipathways.org/index.php/Pathway:Homo_sapiens:Proteasome_Degradation">Proteasome_Degradation</a>	ubiquitin-dependent protein catabolic process /// anaphase-promoting complex-dependent proteasomal ubiquitin-dependent protein catabolic process /// negative regulation of ubiquitin-protein ligase activity during mitotic cell cycle /// positive regulation	endopeptidase activity /// threonine-type endopeptidase activity /// protein binding /// peptidase activity /// hydrolase activity	proteasome complex /// nucleus /// cytoplasm /// cytosol /// proteasome core complex /// protein complex
223159_s_at	NEK6	NIMA (never in mitosis gene a)-related kinase 6	1.33649	7.71216	0.000640316	0.0134578	0.00374956	---	protein amino acid phosphorylation /// protein amino acid phosphorylation /// apoptosis /// cell cycle /// chromosome segregation /// chromosome segregation /// mitosis /// regulation of mitotic metaphase/anaphase transition /// positive regulation of I-k	nucleotide binding /// magnesium ion binding /// magnesium ion binding /// protein kinase activity /// protein serine/threonine kinase activity /// protein serine/threonine kinase activity /// protein tyrosine kinase activity /// signal transducer activit	nucleus /// nucleus /// cytoplasm /// cytoplasm
228310_at	ENAH	enabled homolog (Drosophila)	1.33591	5.9971	0.00198309	0.0235583	-1.29466	---	cell adhesion /// G-protein coupled receptor protein signaling pathway /// intracellular transport	rhodopsin-like receptor activity /// actin binding /// structural constituent of cell wall	cytoplasm /// cytoskeleton /// actin cytoskeleton /// integral to membrane /// cell junction /// cell projection /// synapse
218349_s_at	ZWILCH	Zwilch, kinetochore associated, homolog (Drosophila)	1.33539	7.99422	0.000542969	0.0123372	0.192167	---	cell cycle /// mitosis /// mitotic cell cycle checkpoint /// cell division	protein binding	kinetochore /// condensed chromosome kinetochore
232238_at	ASPM	asp (abnormal spindle) homolog, microcephaly associated (Drosophila)	1.33504	3.88163	0.012084	0.0711765	-3.36935	---	cell cycle /// mitosis /// cell division	calmodulin binding	nucleus /// cytoplasm
201555_at	MCM3	minichromosome maintenance complex component 3	1.33463	4.49987	0.00671716	0.0489903	-2.69819	<a target="external" href="http://www.wikipathways.org/index.php/Pathway:Homo_sapiens:Cell_cycle_KEGG">Cell_cycle_KEGG</a> /// <a target="external" href="http://www.wikipathways.org/index.php/Pathway:Homo_sapiens:DNA_replication_Reactome">DNA_replication_	DNA replication /// DNA replication /// DNA replication initiation /// DNA replication initiation /// transcription /// regulation of transcription, DNA-dependent /// cell cycle	nucleotide binding /// DNA binding /// DNA binding /// protein binding /// ATP binding /// nucleoside-triphosphatase activity	nucleus /// nucleoplasm /// alpha DNA polymerase:primase complex
226473_at	CBX2	chromobox homolog 2 (Pc class homolog, Drosophila)	1.3328	9.05875	0.000304232	0.00951547	0.850711	---	chromatin assembly or disassembly /// transcription /// regulation of transcription, DNA-dependent /// negative regulation of transcription /// chromatin modification /// chromatin modification	DNA binding /// chromatin binding /// transcription repressor activity	chromatin /// nucleus /// nucleus
225837_at	C12orf32	chromosome 12 open reading frame 32	1.33279	16.9389	1.54e-05	0.00266967	4.08131	---	---	---	---
230187_s_at	---	---	1.33247	3.13561	0.0265097	0.115797	-4.25671	---	---	---	---
235051_at	CCDC50	coiled-coil domain containing 50	1.32843	8.19929	0.000483153	0.011751	0.325297	---	sensory perception of sound	protein binding	cytoplasm
224521_s_at	CCDC77	coiled-coil domain containing 77	1.32522	6.43506	0.00145163	0.0197454	-0.935529	---	---	---	---
1553984_s_at	DTYMK /// LOC727761	deoxythymidylate kinase (thymidylate kinase) /// similar to Deoxythymidylate kinase (thymidylate kinase)	1.32493	5.3102	0.00336142	0.0321863	-1.90242	---	dTDP biosynthetic process /// dTTP biosynthetic process /// cell cycle /// cell proliferation /// nucleotide biosynthetic process	nucleotide binding /// thymidylate kinase activity /// thymidylate kinase activity /// ATP binding /// kinase activity /// transferase activity /// nucleoside kinase activity	cytosol
227211_at	PHF19	PHD finger protein 19	1.32443	4.9242	0.00462725	0.0390116	-2.27017	---	transcription /// regulation of transcription, DNA-dependent	nucleic acid binding /// protein binding /// zinc ion binding /// metal ion binding	nucleus
226400_at	CDC42	Cell division cycle 42 (GTP binding protein, 25kDa)	1.32342	4.69879	0.00562398	0.0440622	-2.49435	<a target="external" href="http://www.wikipathways.org/index.php/Pathway:Homo_sapiens:G13_Signaling_Pathway">G13_Signaling_Pathway</a> /// <a target="external" href="http://www.wikipathways.org/index.php/Pathway:Homo_sapiens:Integrin-mediated_cell_adhesio	nuclear migration /// establishment or maintenance of cell polarity /// small GTPase mediated signal transduction /// actin cytoskeleton organization and biogenesis /// macrophage differentiation /// positive regulation of pseudopodium formation /// negat	nucleotide binding /// GTPase activity /// protein binding /// GTP binding /// GTP-dependent protein binding	intracellular /// cytoplasm /// cytosol /// plasma membrane /// plasma membrane /// membrane /// filopodium
223282_at	TSHZ1	teashirt zinc finger homeobox 1	1.32332	6.35507	0.00153472	0.020382	-0.999584	---	transcription /// regulation of transcription, DNA-dependent /// multicellular organismal development	DNA binding /// transcription factor activity /// zinc ion binding /// sequence-specific DNA binding /// metal ion binding	intracellular /// nucleus
212109_at	HN1L	hematological and neurological expressed 1-like	1.31909	7.07029	0.000951125	0.0161988	-0.449619	---	---	---	nucleus /// cytoplasm
204859_s_at	APAF1	apoptotic peptidase activating factor 1	1.31798	5.85229	0.00220744	0.025019	-1.41809	<a target="external" href="http://www.wikipathways.org/index.php/Pathway:Homo_sapiens:Apoptosis">Apoptosis</a> /// <a target="external" href="http://www.wikipathways.org/index.php/Pathway:Homo_sapiens:Apoptosis_GenMAPP">Apoptosis_GenMAPP</a> /// <a target	apoptosis /// apoptosis /// defense response /// nervous system development /// caspase activation via cytochrome c /// regulation of apoptosis /// regulation of apoptosis	nucleotide binding /// nucleotide binding /// protein binding /// protein binding /// ATP binding /// caspase activator activity /// caspase activator activity	intracellular /// cytoplasm /// cytosol /// cytosol
210946_at	PPAP2A	phosphatidic acid phosphatase type 2A	1.31794	8.77536	0.00035276	0.0101657	0.683006	---	protein amino acid dephosphorylation /// lipid metabolic process /// activation of protein kinase C activity /// negative regulation of cell proliferation /// germ cell migration /// regulation of lipid metabolic process /// steroid hormone receptor signa	catalytic activity /// phosphatidate phosphatase activity /// phosphatidate phosphatase activity /// phosphatidate phosphatase activity /// phosphatidate phosphatase activity /// hydrolase activity	membrane fraction /// cytosol /// plasma membrane /// plasma membrane /// integral to plasma membrane /// membrane /// integral to membrane
204082_at	PBX3	pre-B-cell leukemia homeobox 3	1.31738	7.83709	0.000594832	0.0129423	0.0879794	---	transcription /// regulation of transcription, DNA-dependent /// anterior compartment specification /// posterior compartment specification /// regulation of transcription	DNA binding /// transcription factor activity /// sequence-specific DNA binding	nucleus
205305_at	FGL1	fibrinogen-like 1	1.31682	3.49603	0.0179394	0.0910594	-3.81756	---	signal transduction	receptor binding	extracellular region /// fibrinogen complex
228281_at	C11orf82	chromosome 11 open reading frame 82	1.31606	5.09039	0.00402363	0.0358583	-2.10939	---	apoptosis /// cell cycle /// cell cycle arrest	---	nucleus /// cytoplasm
238044_at	---	---	1.31526	4.64742	0.00588498	0.0452011	-2.54643	---	---	---	---
1555225_at	C1orf43	chromosome 1 open reading frame 43	1.31421	3.38615	0.0201632	0.0980867	-3.94943	---	---	---	membrane /// integral to membrane
217370_x_at	FUS	fusion (involved in t(12;16) in malignant liposarcoma)	1.31334	11.6129	9.44e-05	0.00569229	2.15867	<a target="external" href="http://www.wikipathways.org/index.php/Pathway:Homo_sapiens:mRNA_processing_Reactome">mRNA_processing_Reactome</a>	nuclear mRNA splicing, via spliceosome /// response to amphetamine /// transcription /// regulation of transcription, DNA-dependent /// regulation of transcription, DNA-dependent /// immune response /// response to DNA damage stimulus /// response to oxid	nucleotide binding /// nucleic acid binding /// DNA binding /// DNA binding /// transcription factor activity /// transcription factor activity /// transcription corepressor activity /// RNA binding /// RNA binding /// tumor necrosis factor receptor bindi	intracellular /// nucleus /// nucleus /// cytoplasm /// membrane
201445_at	CNN3	calponin 3, acidic	1.31301	6.27299	0.00162592	0.0210228	-1.06602	---	smooth muscle contraction /// muscle development /// actomyosin structure organization and biogenesis	actin binding /// actin binding /// calmodulin binding /// calmodulin binding /// tropomyosin binding /// troponin C binding	---
213718_at	RBM4	RNA binding motif protein 4	1.31147	10.6107	0.00014478	0.00687121	1.68489	---	RNA processing /// mRNA processing /// RNA splicing /// type I hypersensitivity	nucleotide binding /// nucleic acid binding /// RNA binding /// RNA binding /// zinc ion binding /// metal ion binding	nucleus /// cytoplasm
207434_s_at	FXYD2	FXYD domain containing ion transport regulator 2	1.31116	2.6181	0.0481414	0.157871	-4.91733	<a target="external" href="http://www.wikipathways.org/index.php/Pathway:Homo_sapiens:Calcium_regulation_in_cardiac_cells">Calcium_regulation_in_cardiac_cells</a>	transport /// transport /// ion transport /// ion transport /// potassium ion transport /// sodium ion transport	transporter activity /// ion channel activity /// ion channel activity /// sodium:potassium-exchanging ATPase activity /// potassium ion binding /// sodium ion binding	sodium:potassium-exchanging ATPase complex /// sodium:potassium-exchanging ATPase complex /// membrane /// integral to membrane
221044_s_at	TRIM34 /// TRIM6 /// TRIM6-TRIM34	tripartite motif-containing 34 /// tripartite motif-containing 6 /// TRIM6-TRIM34	1.311	10.6532	0.000142069	0.00679124	1.70595	---	---	protein binding /// zinc ion binding /// metal ion binding	intracellular
229176_at	ANKH	ankylosis, progressive homolog (mouse)	1.31099	5.02805	0.00423856	0.0369874	-2.16926	---	skeletal development /// transport /// phosphate transport /// sensory perception of sound /// locomotory behavior /// regulation of bone mineralization /// regulation of bone mineralization /// regulation of bone mineralization	inorganic phosphate transmembrane transporter activity /// phosphate transmembrane transporter activity /// inorganic diphosphate transmembrane transporter activity /// inorganic diphosphate transmembrane transporter activity	integral to plasma membrane /// membrane /// integral to membrane /// integral to membrane /// outer membrane /// outer membrane /// outer membrane
204147_s_at	TFDP1	transcription factor Dp-1	1.30661	4.62808	0.00598693	0.0456663	-2.56615	<a target="external" href="http://www.wikipathways.org/index.php/Pathway:Homo_sapiens:Cell_cycle_KEGG">Cell_cycle_KEGG</a> /// <a target="external" href="http://www.wikipathways.org/index.php/Pathway:Homo_sapiens:G1_to_S_cell_cycle_Reactome">G1_to_S_cell_	S phase of mitotic cell cycle /// transcription /// regulation of transcription, DNA-dependent /// regulation of transcription from RNA polymerase II promoter /// apoptosis /// cell cycle /// cell proliferation /// epidermis development /// positive regul	DNA binding /// transcription factor activity /// transcription factor activity /// transcription coactivator activity /// protein binding /// transcription activator activity	nucleus /// nucleoplasm /// transcription factor complex
1555851_s_at	SEPW1	selenoprotein W, 1	1.3047	8.0307	0.000531709	0.0122257	0.216082	---	cell redox homeostasis	selenium binding	cytoplasm /// cytoplasm
1554508_at	PIK3AP1	phosphoinositide-3-kinase adaptor protein 1	1.30369	3.4616	0.0186046	0.0933618	-3.85868	---	---	kinase activity	---
235635_at	ARHGAP5	Rho GTPase activating protein 5	1.30338	4.42888	0.00716593	0.0510656	-2.77233	---	cell adhesion /// signal transduction /// small GTPase mediated signal transduction /// Rho protein signal transduction /// regulation of cell size	GTPase activity /// GTPase activator activity /// Rho GTPase activator activity /// GTP binding /// SH2 domain binding	intracellular /// cytoplasm /// cytoplasm /// membrane
228195_at	MGC13057	hypothetical protein MGC13057	1.30329	3.86884	0.0122388	0.0717397	-3.38384	---	---	---	---
219512_at	DSN1	DSN1, MIND kinetochore complex component, homolog (S. cerevisiae)	1.30321	9.72833	0.000217919	0.00829027	1.22716	---	cell cycle /// chromosome segregation /// mitosis /// cell division	protein binding	MIS12/MIND type complex /// condensed chromosome kinetochore /// nucleus
229158_at	WNK4	WNK lysine deficient protein kinase 4	1.30286	3.09501	0.0277378	0.118712	-4.30734	---	protein amino acid phosphorylation /// protein amino acid phosphorylation /// ion transport /// protein kinase cascade /// regulation of cellular process	nucleotide binding /// protein kinase activity /// protein serine/threonine kinase activity /// protein serine/threonine kinase activity /// ATP binding /// ATP binding /// kinase activity /// transferase activity	tight junction /// tight junction /// cell junction
204044_at	QPRT	quinolinate phosphoribosyltransferase	1.30274	20.9043	5.57e-06	0.00164247	5.07829	---	metabolic process /// NAD biosynthetic process /// pyridine nucleotide biosynthetic process /// quinolinate catabolic process /// quinolinate metabolic process /// protein oligomerization	catalytic activity /// nicotinate-nucleotide diphosphorylase (carboxylating) activity /// nicotinate-nucleotide diphosphorylase (carboxylating) activity /// nicotinate-nucleotide diphosphorylase (carboxylating) activity /// hormone activity /// transferas	extracellular region /// cytosol
209832_s_at	CDT1	chromatin licensing and DNA replication factor 1	1.30161	3.26959	0.0228721	0.105819	-4.09126	<a target="external" href="http://www.wikipathways.org/index.php/Pathway:Homo_sapiens:DNA_replication_Reactome">DNA_replication_Reactome</a>	DNA replication checkpoint /// DNA replication checkpoint /// DNA replication /// cell cycle /// regulation of S phase of mitotic cell cycle /// regulation of DNA replication initiation /// regulation of DNA replication initiation	DNA binding /// DNA binding /// protein binding /// protein binding	nucleus /// nucleus /// nucleoplasm /// replication fork /// replication fork
229067_at	SRGAP2P1	SLIT-ROBO Rho GTPase activating protein 2 pseudogene 1	1.30139	4.6279	0.00598787	0.0456663	-2.56633	---	---	---	---
232205_at	---	---	1.3011	4.97265	0.00444094	0.0381334	-2.22291	---	---	---	---
213611_at	AQP5	aquaporin 5	1.29525	5.31266	0.00335477	0.0321731	-1.90014	---	transport /// water transport /// excretion	transporter activity /// water channel activity	integral to plasma membrane /// microvillus /// basal plasma membrane /// membrane /// integral to membrane /// apical plasma membrane
218346_s_at	SESN1	sestrin 1	1.29489	6.68946	0.00122062	0.0180179	-0.736184	---	response to DNA damage stimulus /// cell cycle arrest /// cell cycle arrest /// negative regulation of cell proliferation	---	nucleus /// nucleus
218729_at	LXN	latexin	1.29246	6.15366	0.00177018	0.0221384	-1.16388	---	detection of temperature stimulus involved in sensory perception of pain	enzyme inhibitor activity /// protein binding /// metalloendopeptidase inhibitor activity	cytoplasm
203967_at	CDC6	cell division cycle 6 homolog (S. cerevisiae)	1.28998	3.51145	0.0176504	0.0902391	-3.79921	<a target="external" href="http://www.wikipathways.org/index.php/Pathway:Homo_sapiens:Cell_cycle_KEGG">Cell_cycle_KEGG</a> /// <a target="external" href="http://www.wikipathways.org/index.php/Pathway:Homo_sapiens:DNA_replication_Reactome">DNA_replication_	DNA replication checkpoint /// regulation of cyclin-dependent protein kinase activity /// DNA replication /// cell cycle /// mitosis /// traversing start control point of mitotic cell cycle /// negative regulation of DNA replication /// negative regulatio	nucleotide binding /// nucleotide binding /// chromatin binding /// protein binding /// ATP binding /// nucleoside-triphosphatase activity	nucleus /// nucleus /// nucleoplasm /// cytoplasm /// cytoplasm /// spindle /// cytosol
238628_s_at	TRAPPC2L	trafficking protein particle complex 2-like	1.28917	3.53497	0.0172196	0.0888812	-3.77127	---	transport /// ER to Golgi vesicle-mediated transport	---	intracellular
221912_s_at	CCDC28B	coiled-coil domain containing 28B	1.28842	3.77641	0.013429	0.0758546	-3.48939	---	---	---	---
214116_at	BTD	biotinidase	1.28782	3.81409	0.0129284	0.0741475	-3.4462	---	nitrogen compound metabolic process /// central nervous system development /// epidermis development	biotin carboxylase activity /// hydrolase activity /// hydrolase activity, acting on carbon-nitrogen (but not peptide) bonds /// hydrolase activity, acting on carbon-nitrogen (but not peptide) bonds, in linear amides /// biotinidase activity	extracellular region /// nucleolus /// perikaryon /// apical part of cell
213520_at	RECQL4	RecQ protein-like 4	1.28777	4.79309	0.00517917	0.0418473	-2.3997	---	DNA repair /// DNA recombination /// multicellular organismal development /// positive regulation of cell proliferation /// pigmentation /// negative regulation of sister chromatid cohesion /// skeletal morphogenesis	nucleotide binding /// nucleic acid binding /// DNA helicase activity /// helicase activity /// ATP binding /// ATP-dependent helicase activity /// zinc ion binding /// hydrolase activity	nucleus /// cytoplasm
205023_at	RAD51	RAD51 homolog (RecA homolog, E. coli) (S. cerevisiae)	1.28708	2.79642	0.0390127	0.142599	-4.68623	---	double-strand break repair via homologous recombination /// double-strand break repair via homologous recombination /// DNA metabolic process /// DNA unwinding during replication /// DNA unwinding during replication /// DNA repair /// DNA repair /// DNA r	recombinase activity /// nucleotide binding /// DNA binding /// damaged DNA binding /// double-stranded DNA binding /// double-stranded DNA binding /// single-stranded DNA binding /// single-stranded DNA binding /// protein binding /// protein binding ///	condensed chromosome /// condensed nuclear chromosome /// intracellular /// nucleus /// nucleus /// nucleus /// nucleoplasm /// PML body
203856_at	VRK1	vaccinia related kinase 1	1.28667	9.968	0.000194372	0.00779477	1.35559	---	protein amino acid phosphorylation /// protein amino acid phosphorylation	nucleotide binding /// protein kinase activity /// protein serine/threonine kinase activity /// protein serine/threonine kinase activity /// protein binding /// ATP binding /// kinase activity /// transferase activity	nucleus
202150_s_at	NEDD9	neural precursor cell expressed, developmentally down-regulated 9	1.28645	6.04915	0.00190912	0.0230843	-1.25088	---	regulation of cell growth /// cytoskeleton organization and biogenesis /// cell cycle /// mitosis /// cell adhesion /// cell adhesion /// signal transduction /// integrin-mediated signaling pathway /// actin filament bundle formation /// cell division	protein binding /// protein binding	nucleus /// nucleus /// cytoplasm /// cytoplasm /// Golgi apparatus /// spindle /// cytoskeleton /// cell junction /// cell projection
244872_at	---	---	1.2858	6.563	0.00132953	0.0188144	-0.834461	---	---	---	---
203747_at	AQP3	aquaporin 3 (Gill blood group)	1.2836	3.46634	0.0185114	0.0930015	-3.85301	---	positive regulation of immune system process /// transport /// transport /// water transport /// excretion /// response to retinoic acid /// response to vitamin D /// regulation of keratinocyte differentiation /// response to calcium ion	transporter activity /// transporter activity /// water channel activity /// glycerol channel activity	membrane /// integral to membrane /// integral to membrane /// basolateral plasma membrane
222517_at	AP3M1	adaptor-related protein complex 3, mu 1 subunit	1.28343	6.46527	0.00142164	0.0195228	-0.911515	---	protein targeting to lysosome /// transport /// intracellular protein transport /// protein transport /// vesicle-mediated transport	protein binding	lysosome /// Golgi apparatus /// membrane coat /// clathrin adaptor complex
235611_at	---	---	1.28335	4.81405	0.00508593	0.0413894	-2.37882	---	---	---	---
213788_s_at	FLJ35348	FLJ35348	1.28302	3.44365	0.0189626	0.0945398	-3.8802	---	---	---	---
202769_at	CCNG2	cyclin G2	1.28175	6.41611	0.00147082	0.0199077	-0.950642	<a target="external" href="http://www.wikipathways.org/index.php/Pathway:Homo_sapiens:G1_to_S_cell_cycle_Reactome">G1_to_S_cell_cycle_Reactome</a>	cell cycle checkpoint /// cell cycle /// mitosis /// cell division	---	cytoplasm
224944_at	TMPO	thymopoietin	1.28145	15.6598	2.25e-05	0.00304467	3.69277	---	regulation of transcription	DNA binding /// protein binding /// protein binding /// lamin binding	chromatin /// nucleus /// nucleus /// nucleus /// nuclear envelope /// nuclear envelope /// nuclear inner membrane /// chromosome /// membrane /// integral to membrane
224156_x_at	IL17RB	interleukin 17 receptor B	1.28071	12.6951	6.17e-05	0.00468088	2.62277	---	regulation of cell growth /// defense response	receptor activity /// interleukin receptor activity	extracellular region /// plasma membrane /// integral to plasma membrane /// membrane /// membrane /// integral to membrane
222912_at	ARRB1	arrestin, beta 1	1.27978	9.05447	0.000304904	0.00951547	0.848213	<a target="external" href="http://www.wikipathways.org/index.php/Pathway:Homo_sapiens:Calcium_regulation_in_cardiac_cells">Calcium_regulation_in_cardiac_cells</a> /// <a target="external" href="http://www.wikipathways.org/index.php/Pathway:Homo_sapiens:Sm	signal transduction /// signal transduction /// sensory perception /// response to stimulus	enzyme inhibitor activity /// protein binding	membrane fraction /// soluble fraction /// cytoplasm /// heterotrimeric G-protein complex /// plasma membrane
234730_s_at	RIPK4	receptor-interacting serine-threonine kinase 4	1.27957	4.34895	0.00771363	0.0536928	-2.85671	---	protein amino acid phosphorylation /// protein amino acid phosphorylation	nucleotide binding /// protein kinase activity /// protein serine/threonine kinase activity /// protein serine/threonine kinase activity /// receptor activity /// protein binding /// ATP binding /// ATP binding /// kinase activity /// transferase activity	cytoplasm /// membrane
223388_s_at	ZFYVE1	zinc finger, FYVE domain containing 1	1.27705	7.77854	0.000615652	0.0132061	0.0486605	---	---	phosphatidylinositol binding /// phosphatidylinositol-3,4,5-triphosphate binding /// zinc ion binding /// zinc ion binding /// phosphatidylinositol-3,4-bisphosphate binding /// metal ion binding	endoplasmic reticulum /// Golgi apparatus /// Golgi stack /// perinuclear region of cytoplasm
228297_at	---	---	1.27347	3.70637	0.01442	0.0792608	-3.57024	---	---	---	---
2028_s_at	E2F1	E2F transcription factor 1	1.27321	2.74943	0.0412158	0.146225	-4.74681	<a target="external" href="http://www.wikipathways.org/index.php/Pathway:Homo_sapiens:Cell_cycle_KEGG">Cell_cycle_KEGG</a> /// <a target="external" href="http://www.wikipathways.org/index.php/Pathway:Homo_sapiens:G1_to_S_cell_cycle_Reactome">G1_to_S_cell_	G1 phase of mitotic cell cycle /// negative regulation of transcription from RNA polymerase II promoter /// transcription /// regulation of transcription, DNA-dependent /// apoptosis /// apoptosis /// cell cycle /// cell proliferation /// forebrain develo	DNA binding /// DNA binding /// DNA binding /// transcription factor activity /// transcription factor activity /// transcription factor activity /// transcription corepressor activity /// protein binding /// protein binding /// transcription activator ac	nucleus /// nucleoplasm /// transcription factor complex /// cytoplasm
239064_at	---	---	1.27199	9.6065	0.00023119	0.00848356	1.16064	---	---	---	---
227337_at	ANKRD37	ankyrin repeat domain 37	1.27193	5.19524	0.0036903	0.03403	-2.00987	---	---	---	nucleus /// cytoplasm
223513_at	CENPJ	centromere protein J	1.27177	4.66435	0.00579741	0.0448231	-2.52922	---	microtubule nucleation /// microtubule polymerization /// cell division	protein binding /// protein binding /// tubulin binding /// protein domain specific binding	cytoplasm /// centrosome /// cytoskeleton /// microtubule /// gamma-tubulin small complex
212148_at	PBX1	Pre-B-cell leukemia homeobox 1	1.27127	4.95681	0.00450088	0.0384823	-2.23833	---	transcription /// regulation of transcription, DNA-dependent /// C21-steroid hormone biosynthetic process /// sex determination /// cell differentiation /// regulation of transcription	DNA binding /// DNA binding /// transcription factor activity /// transcription factor activity /// protein binding /// sequence-specific DNA binding	nucleus
223315_at	NTN4	netrin 4	1.27055	4.12815	0.00949841	0.0611434	-3.09478	---	---	protein binding	extracellular region /// proteinaceous extracellular matrix /// basement membrane
1560316_s_at	GLCCI1	glucocorticoid induced transcript 1	1.26996	3.55507	0.0168609	0.0877401	-3.74746	---	---	protein binding	cytoplasm
220466_at	CCDC15	coiled-coil domain containing 15	1.26935	3.64526	0.0153536	0.0826239	-3.6414	---	---	---	---
235088_at	C4orf46	chromosome 4 open reading frame 46	1.26929	2.82994	0.0375209	0.139753	-4.64315	---	---	---	---
213852_at	RBM8A	RNA binding motif protein 8A	1.26922	8.06636	0.00052097	0.0121109	0.239365	---	nuclear-transcribed mRNA catabolic process, nonsense-mediated decay /// nuclear mRNA splicing, via spliceosome /// RNA processing /// mRNA processing /// transport /// RNA splicing /// mRNA transport	nucleotide binding /// nucleic acid binding /// RNA binding /// RNA binding /// mRNA binding /// protein binding	nucleus /// nucleus /// spliceosome /// cytoplasm /// cytoplasm
213317_at	CLIC5	chloride intracellular channel 5	1.26879	3.14686	0.0261802	0.115069	-4.24272	---	transport /// transport /// ion transport /// chloride transport /// chloride transport /// female pregnancy	ion channel activity /// voltage-gated ion channel activity /// voltage-gated chloride channel activity /// chloride channel activity /// protein binding /// chloride ion binding	insoluble fraction /// cytoplasm /// Golgi apparatus /// centrosome /// cytoskeleton /// microvillus /// actin cytoskeleton /// membrane
1564002_a_at	C6orf199	chromosome 6 open reading frame 199	1.26718	4.11053	0.00966037	0.061857	-3.11409	---	nucleobase, nucleoside, nucleotide and nucleic acid metabolic process	ATP binding /// nucleobase, nucleoside, nucleotide kinase activity	---
236350_at	---	---	1.26633	4.74154	0.00541698	0.0431041	-2.45127	---	---	---	---
204070_at	RARRES3	retinoic acid receptor responder (tazarotene induced) 3	1.26625	6.45095	0.00143576	0.0196292	-0.922888	---	negative regulation of cell proliferation	receptor activity	---
209035_at	MDK	midkine (neurite growth-promoting factor 2)	1.26608	4.12683	0.00951041	0.0611887	-3.09622	---	signal transduction /// multicellular organismal development /// nervous system development /// cell proliferation /// response to wounding /// cell differentiation /// cell differentiation /// adrenal gland development	growth factor activity /// growth factor activity /// heparin binding /// heparin binding	extracellular region
204304_s_at	PROM1	prominin 1	1.2656	6.99673	0.000997184	0.0165022	-0.503905	---	visual perception /// response to stimulus	---	extracellular space /// integral to plasma membrane /// integral to plasma membrane /// microvillus /// brush border /// cell surface /// membrane /// integral to membrane /// apical plasma membrane /// cell projection
206325_at	SERPINA6	serpin peptidase inhibitor, clade A (alpha-1 antiproteinase, antitrypsin), member 6	1.26483	8.84339	0.000340316	0.0100198	0.723741	---	transport	serine-type endopeptidase inhibitor activity /// serine-type endopeptidase inhibitor activity /// steroid binding /// lipid binding	extracellular region
229417_at	---	---	1.26451	6.70719	0.00120621	0.0179459	-0.722534	---	---	---	---
239792_at	LOC440288	similar to FLJ16518 protein	1.2637	5.21683	0.00362574	0.0337222	-1.98956	---	---	---	---
1554890_a_at	TIA1	TIA1 cytotoxic granule-associated RNA binding protein	1.26329	3.33444	0.0213172	0.101486	-4.0121	---	apoptosis /// induction of apoptosis	nucleotide binding /// nucleic acid binding /// RNA binding /// poly(A) binding	---
235850_at	WDR5B	WD repeat domain 5B	1.26278	4.16047	0.00920939	0.0599548	-3.05947	---	---	---	---
201041_s_at	DUSP1	dual specificity phosphatase 1	1.26271	4.93951	0.00456741	0.0387772	-2.2552	---	protein amino acid dephosphorylation /// response to stress /// response to oxidative stress /// cell cycle /// intracellular signaling cascade /// dephosphorylation	phosphoprotein phosphatase activity /// protein tyrosine phosphatase activity /// non-membrane spanning protein tyrosine phosphatase activity /// protein binding /// protein tyrosine/serine/threonine phosphatase activity /// hydrolase activity /// phospha	---
227239_at	FAM126A	family with sequence similarity 126, member A	1.26084	5.20613	0.00365757	0.0339061	-1.99962	---	---	signal transducer activity	cytoplasm /// membrane
231250_at	---	---	1.2604	8.01869	0.000535384	0.0122625	0.208222	---	---	---	---
206418_at	NOX1	NADPH oxidase 1	1.25981	10.9638	0.000124009	0.00632447	1.85706	---	angiogenesis /// NADP metabolic process /// FADH2 metabolic process /// superoxide metabolic process /// transport /// ion transport /// response to stress /// inflammatory response /// signal transduction /// regulation of blood pressure /// positive reg	ion channel activity /// voltage-gated ion channel activity /// iron ion binding /// protein binding /// electron carrier activity /// superoxide-generating NADPH oxidase activity /// superoxide-generating NADPH oxidase activity /// oxidoreductase activit	early endosome /// membrane /// integral to membrane /// integral to membrane /// NADPH oxidase complex
1558041_a_at	EXOC3L /// LOC100130525 /// LOC100134333 /// LOC653319	exocyst complex component 3-like /// hypothetical protein LOC100130525 /// hypothetical protein LOC100134333 /// hypothetical protein LOC653319	1.25857	13.1918	5.14e-05	0.00448142	2.8212	---	---	---	---
236372_at	---	---	1.25799	3.70663	0.014416	0.079252	-3.56993	---	---	---	---
228468_at	MASTL	microtubule associated serine/threonine kinase-like	1.25726	8.74063	0.000359324	0.0102681	0.662087	---	protein amino acid phosphorylation	nucleotide binding /// protein kinase activity /// protein serine/threonine kinase activity /// ATP binding /// kinase activity /// transferase activity	---
218724_s_at	TGIF2	TGFB-induced factor homeobox 2	1.25529	9.83753	0.00020679	0.00806504	1.28608	---	transcription /// regulation of transcription, DNA-dependent /// regulation of transcription, DNA-dependent /// regulation of transcription	DNA binding /// transcription factor activity /// transcription factor activity /// sequence-specific DNA binding	nucleus /// nucleus
213951_s_at	PSMC3IP	PSMC3 interacting protein	1.25479	5.8116	0.00227579	0.0253887	-1.45322	---	DNA recombination /// meiosis	DNA binding /// protein binding	nucleus
201364_s_at	OAZ2	ornithine decarboxylase antizyme 2	1.25402	16.6899	1.66e-05	0.00270217	4.00861	---	polyamine metabolic process	enzyme inhibitor activity /// protein binding /// protein binding /// ornithine decarboxylase inhibitor activity /// ornithine decarboxylase inhibitor activity	---
218807_at	VAV3	vav 3 guanine nucleotide exchange factor	1.25325	4.71457	0.00554649	0.043737	-2.47841	<a target="external" href="http://www.wikipathways.org/index.php/Pathway:Homo_sapiens:Integrin-mediated_cell_adhesion_KEGG">Integrin-mediated_cell_adhesion_KEGG</a>	intracellular signaling cascade /// small GTPase mediated signal transduction /// regulation of Rho protein signal transduction	SH3/SH2 adaptor activity /// guanyl-nucleotide exchange factor activity /// Rho guanyl-nucleotide exchange factor activity /// GTPase activator activity /// protein binding /// zinc ion binding /// diacylglycerol binding /// metal ion binding	intracellular
221922_at	GPSM2	G-protein signaling modulator 2 (AGS3-like, C. elegans)	1.25255	11.2768	0.000108518	0.00600962	2.00483	---	signal transduction /// G-protein coupled receptor protein signaling pathway	GTPase activator activity /// binding /// protein binding /// identical protein binding	cytoplasm
238180_at	---	---	1.25183	2.7926	0.0391869	0.142947	-4.69115	---	---	---	---
225817_at	CGNL1	cingulin-like 1	1.2504	3.75558	0.0137153	0.0767695	-3.51336	---	---	motor activity	tight junction /// myosin complex /// cell junction
205236_x_at	SOD3	superoxide dismutase 3, extracellular	1.24972	6.99878	0.000995866	0.0164928	-0.502387	---	response to hypoxia /// superoxide metabolic process /// oxidation reduction	superoxide dismutase activity /// superoxide dismutase activity /// copper ion binding /// protein binding /// heparin binding /// zinc ion binding /// antioxidant activity /// oxidoreductase activity /// metal ion binding	extracellular region /// soluble fraction /// trans-Golgi network
227497_at	---	---	1.24962	4.13242	0.00945962	0.0610096	-3.0901	---	---	---	---
220914_at	---	---	1.24938	4.83921	0.00497666	0.0408103	-2.35386	---	---	---	---
212560_at	SORL1	sortilin-related receptor, L(DLR class) A repeats-containing	1.24765	8.47118	0.000415509	0.0109336	0.497028	---	lipid metabolic process /// transport /// lipid transport /// endocytosis /// receptor-mediated endocytosis /// steroid metabolic process /// cholesterol metabolic process	receptor activity /// transmembrane receptor activity /// lipid transporter activity /// low-density lipoprotein binding	integral to plasma membrane /// membrane /// integral to membrane
1554260_a_at	FRYL	FRY-like	1.24676	17.4638	1.33e-05	0.00252081	4.23017	---	transcription /// regulation of transcription, DNA-dependent	binding	---
228479_at	---	---	1.24663	8.05298	0.000524969	0.0121449	0.23064	---	---	---	---
202789_at	PLCG1	phospholipase C, gamma 1	1.24623	3.50408	0.0177879	0.0907346	-3.80798	<a target="external" href="http://www.wikipathways.org/index.php/Pathway:Homo_sapiens:Smooth_muscle_contraction">Smooth_muscle_contraction</a>	in utero embryonic development /// lipid metabolic process /// signal transduction /// signal transduction /// intracellular signaling cascade /// lipid catabolic process /// interspecies interaction between organisms	phosphoinositide phospholipase C activity /// phosphoinositide phospholipase C activity /// phospholipase C activity /// signal transducer activity /// receptor signaling protein activity /// calcium ion binding /// protein binding /// protein binding ///	cytoplasm /// cytosol /// plasma membrane
209790_s_at	CASP6	caspase 6, apoptosis-related cysteine peptidase	1.24489	6.39756	0.0014899	0.0200345	-0.965478	<a target="external" href="http://www.wikipathways.org/index.php/Pathway:Homo_sapiens:Apoptosis">Apoptosis</a> /// <a target="external" href="http://www.wikipathways.org/index.php/Pathway:Homo_sapiens:Apoptosis_GenMAPP">Apoptosis_GenMAPP</a> /// <a target	proteolysis /// proteolysis /// proteolysis /// apoptosis /// induction of apoptosis	protein binding /// peptidase activity /// cysteine-type peptidase activity /// cysteine-type peptidase activity /// hydrolase activity	cytoplasm
214279_s_at	NDRG2	NDRG family member 2	1.24368	5.12715	0.00390291	0.0352176	-2.07434	---	multicellular organismal development /// nervous system development /// cell differentiation	---	cytoplasm /// cytosol
242363_at	---	---	1.24341	5.32123	0.00333172	0.0320428	-1.8922	---	---	---	---
240382_at	LOC100131914	hypothetical protein LOC100131914	1.24245	2.68835	0.0442892	0.151836	-4.82591	---	---	---	---
213348_at	CDKN1C	cyclin-dependent kinase inhibitor 1C (p57, Kip2)	1.24202	2.88594	0.0351686	0.135247	-4.57148	<a target="external" href="http://www.wikipathways.org/index.php/Pathway:Homo_sapiens:G1_to_S_cell_cycle_Reactome">G1_to_S_cell_cycle_Reactome</a>	regulation of cyclin-dependent protein kinase activity /// G1 phase of mitotic cell cycle /// negative regulation of transcription from RNA polymerase II promoter /// cell cycle /// cell cycle arrest /// cell cycle arrest /// negative regulation of cell p	protein kinase inhibitor activity /// cyclin-dependent protein kinase inhibitor activity /// cyclin-dependent protein kinase inhibitor activity /// protein binding /// protein binding /// kinase activity /// nutrient reservoir activity	nucleus /// nucleus /// cytoplasm
209189_at	FOS	v-fos FBJ murine osteosarcoma viral oncogene homolog	1.2414	5.27175	0.00346743	0.0328108	-1.93816	<a target="external" href="http://www.wikipathways.org/index.php/Pathway:Homo_sapiens:Smooth_muscle_contraction">Smooth_muscle_contraction</a> /// <a target="external" href="http://www.wikipathways.org/index.php/Pathway:Homo_sapiens:TGF_Beta_Signaling_Pat	DNA methylation /// regulation of transcription, DNA-dependent /// regulation of transcription from RNA polymerase II promoter /// inflammatory response /// nervous system development /// regulation of transcription	DNA binding /// double-stranded DNA binding /// transcription factor activity /// specific RNA polymerase II transcription factor activity /// protein binding /// sequence-specific DNA binding /// protein heterodimerization activity /// protein dimerizati	nucleus /// nucleus /// transcription factor complex
230002_at	CLCC1	Chloride channel CLIC-like 1	1.23932	14.505	3.26e-05	0.00362237	3.3069	---	---	---	nucleus /// endoplasmic reticulum /// Golgi apparatus /// membrane /// integral to membrane
228149_at	C7orf60	chromosome 7 open reading frame 60	1.23809	6.86444	0.00108686	0.017117	-0.602804	---	---	---	---
211719_x_at	FN1	fibronectin 1	1.2373	6.01819	0.00195271	0.0233939	-1.27688	<a target="external" href="http://www.wikipathways.org/index.php/Pathway:Homo_sapiens:Inflammatory_Response_Pathway">Inflammatory_Response_Pathway</a>	acute-phase response /// cell adhesion /// cell adhesion /// transmembrane receptor protein tyrosine kinase signaling pathway /// metabolic process /// response to wounding /// cell migration	extracellular matrix structural constituent /// protein binding /// protein binding /// collagen binding /// heparin binding /// heparin binding /// oxidoreductase activity	extracellular region /// extracellular region /// extracellular region /// proteinaceous extracellular matrix /// proteinaceous extracellular matrix /// ER-Golgi intermediate compartment /// platelet alpha granule lumen
201449_at	TIA1	TIA1 cytotoxic granule-associated RNA binding protein	1.2361	4.68306	0.00570245	0.0444781	-2.51026	---	apoptosis /// induction of apoptosis	nucleotide binding /// nucleic acid binding /// RNA binding /// poly(A) binding	---
239934_x_at	---	---	1.23471	4.67831	0.00572636	0.0445439	-2.51506	---	---	---	---
206392_s_at	RARRES1	retinoic acid receptor responder (tazarotene induced) 1	1.23369	3.43934	0.0190498	0.0948346	-3.88537	---	negative regulation of cell proliferation	---	membrane /// integral to membrane /// integral to membrane
209780_at	PHTF2	putative homeodomain transcription factor 2	1.23244	8.6228	0.000382701	0.0105766	0.590522	---	transcription /// regulation of transcription, DNA-dependent	DNA binding	nucleus /// endoplasmic reticulum
228693_at	CCDC50	coiled-coil domain containing 50	1.23078	8.36978	0.000439328	0.0112886	0.433603	---	sensory perception of sound	protein binding	cytoplasm
218831_s_at	FCGRT	Fc fragment of IgG, receptor, transporter, alpha	1.22977	9.20603	0.000282173	0.00925237	0.935839	---	immune response /// immune response /// female pregnancy /// antigen processing and presentation	receptor activity /// receptor activity /// IgG binding	plasma membrane /// membrane /// integral to membrane /// MHC class I protein complex
221851_at	LOC90379	hypothetical protein BC002926	1.22813	6.12111	0.00181213	0.0224067	-1.19085	---	---	---	---
204649_at	TROAP	trophinin associated protein (tastin)	1.22776	4.48097	0.00683333	0.0494633	-2.71785	---	cell adhesion /// cell adhesion	protein binding	cytoplasm /// cytoplasm
205906_at	FOXJ1	forkhead box J1	1.22619	4.88543	0.00478293	0.0397937	-2.30822	---	central tolerance induction /// negative regulation of germinal center formation /// positive regulation of central B cell tolerance induction /// negative regulation of humoral immune response mediated by circulating immunoglobulin /// transcription ///	DNA binding /// DNA binding /// transcription factor activity /// transcription factor activity /// sequence-specific DNA binding	nucleus /// nucleus
205339_at	STIL	SCL/TAL1 interrupting locus	1.22404	4.99092	0.00437298	0.0377027	-2.20518	---	multicellular organismal development /// cell proliferation	---	cytoplasm
225834_at	FAM72A /// FAM72B /// GCUD2	family with sequence similarity 72, member A /// family with sequence similarity 72, member B /// gastric cancer up-regulated-2	1.22353	5.12748	0.00390184	0.0352176	-2.07402	---	---	---	---
237005_at	LOC442075	hypothetical LOC442075	1.22319	3.1993	0.0247046	0.111076	-4.17774	---	---	---	---
1565786_x_at	FLJ45482	hypothetical LOC645566	1.22167	3.03942	0.0295248	0.123128	-4.37702	---	---	---	---
242939_at	TFDP1	transcription factor Dp-1	1.22119	7.73365	0.000632206	0.01335	0.0183269	<a target="external" href="http://www.wikipathways.org/index.php/Pathway:Homo_sapiens:Cell_cycle_KEGG">Cell_cycle_KEGG</a> /// <a target="external" href="http://www.wikipathways.org/index.php/Pathway:Homo_sapiens:G1_to_S_cell_cycle_Reactome">G1_to_S_cell_	S phase of mitotic cell cycle /// transcription /// regulation of transcription, DNA-dependent /// regulation of transcription from RNA polymerase II promoter /// apoptosis /// cell cycle /// cell proliferation /// epidermis development /// positive regul	DNA binding /// transcription factor activity /// transcription factor activity /// transcription coactivator activity /// protein binding /// transcription activator activity	nucleus /// nucleoplasm /// transcription factor complex
205780_at	BIK	BCL2-interacting killer (apoptosis-inducing)	1.22029	3.43885	0.0190597	0.0948371	-3.88596	---	apoptosis /// induction of apoptosis /// induction of apoptosis /// apoptotic program /// regulation of apoptosis	protein binding /// protein binding	mitochondrial envelope /// endomembrane system /// membrane /// integral to membrane
227697_at	SOCS3	suppressor of cytokine signaling 3	1.2184	3.0296	0.029854	0.123784	-4.38938	---	regulation of cell growth /// regulation of protein amino acid phosphorylation /// anti-apoptosis /// intracellular signaling cascade /// JAK-STAT cascade /// negative regulation of signal transduction /// negative regulation of insulin receptor signaling	protein kinase inhibitor activity /// protein binding	---
205967_at	HIST1H4A /// HIST1H4B /// HIST1H4C /// HIST1H4D /// HIST1H4E /// HIST1H4F /// HIST1H4H /// HIST1H4I /// HIST1H4J /// HIST1H4K /// HIST1H4L /// HIST2H4A /// HIST2H4B /// HIST4H4	histone cluster 1, H4a /// histone cluster 1, H4b /// histone cluster 1, H4c /// histone cluster 1, H4d /// histone cluster 1, H4e /// histone cluster 1, H4f /// histone cluster 1, H4h /// histone cluster 1, H4i /// histone cluster 1, H4j /// histone clus	1.21721	8.89307	0.000331557	0.00989306	0.753299	---	establishment or maintenance of chromatin architecture /// nucleosome assembly /// phosphoinositide-mediated signaling	DNA binding /// DNA binding /// protein binding	nucleosome /// nucleosome /// nucleus /// nucleoplasm /// chromosome
201202_at	PCNA	proliferating cell nuclear antigen	1.21637	7.64442	0.000666706	0.0137112	-0.0424463	<a target="external" href="http://www.wikipathways.org/index.php/Pathway:Homo_sapiens:Cell_cycle_KEGG">Cell_cycle_KEGG</a> /// <a target="external" href="http://www.wikipathways.org/index.php/Pathway:Homo_sapiens:DNA_replication_Reactome">DNA_replication_	DNA replication /// DNA replication /// regulation of DNA replication /// DNA repair /// base-excision repair, gap-filling /// nucleotide-excision repair, DNA gap filling /// intracellular protein transport /// cell proliferation /// phosphoinositide-medi	DNA binding /// protein binding /// protein binding /// DNA polymerase processivity factor activity /// MutLalpha complex binding	cyclin-dependent protein kinase holoenzyme complex /// nucleus /// nuclear lamina /// nucleoplasm /// replication fork /// DNA replication factor C complex /// PCNA complex
203564_at	FANCG /// VCP	Fanconi anemia, complementation group G /// valosin-containing protein	1.21578	5.23744	0.00356537	0.0333898	-1.97023	---	cell cycle checkpoint /// DNA repair /// DNA repair /// DNA repair /// double-strand break repair /// transport /// caspase activation /// caspase activation /// response to DNA damage stimulus /// response to DNA damage stimulus /// protein ubiquitinatio	nucleotide binding /// damaged DNA binding /// binding /// protein binding /// protein binding /// ATP binding /// ATP binding /// lipid binding /// hydrolase activity /// ATPase activity /// nucleoside-triphosphatase activity	nucleus /// nucleus /// nucleus /// cytoplasm /// endoplasmic reticulum /// microsome /// microsome /// cytosol
204731_at	TGFBR3	transforming growth factor, beta receptor III	1.21319	3.17593	0.0253504	0.11299	-4.20666	<a target="external" href="http://www.wikipathways.org/index.php/Pathway:Homo_sapiens:TGF_Beta_Signaling_Pathway">TGF_Beta_Signaling_Pathway</a>	signal transduction /// transforming growth factor beta receptor signaling pathway /// multicellular organismal development	receptor activity /// glycosaminoglycan binding	extracellular region /// plasma membrane /// membrane /// integral to membrane /// integral to membrane
206194_at	HOXC4	homeobox C4	1.21178	9.12206	0.000294507	0.00941499	0.887468	---	transcription /// regulation of transcription, DNA-dependent /// regulation of transcription, DNA-dependent /// multicellular organismal development /// multicellular organismal development /// regulation of transcription	DNA binding /// transcription factor activity /// transcription factor activity /// sequence-specific DNA binding	nucleus /// nucleus
208493_at	HOXA11	homeobox A11	1.21168	4.93473	0.004586	0.0388474	-2.25987	---	skeletal development /// metanephros development /// induction of an organ /// transcription /// regulation of transcription, DNA-dependent /// multicellular organismal development /// anatomical structure morphogenesis /// regulation of transcription	DNA binding /// transcription factor activity /// protein binding /// sequence-specific DNA binding	nucleus
203362_s_at	MAD2L1	MAD2 mitotic arrest deficient-like 1 (yeast)	1.21013	8.03823	0.000529419	0.0121897	0.221008	<a target="external" href="http://www.wikipathways.org/index.php/Pathway:Homo_sapiens:Cell_cycle_KEGG">Cell_cycle_KEGG</a>	cell cycle /// mitosis /// mitosis /// mitotic cell cycle checkpoint /// anaphase-promoting complex-dependent proteasomal ubiquitin-dependent protein catabolic process /// cell division /// negative regulation of ubiquitin-protein ligase activity during m	protein binding	kinetochore /// nucleus /// cytosol
229774_at	CXXC4	CXXC finger 4	1.20827	4.25721	0.00840332	0.0566779	-2.95473	---	Wnt receptor signaling pathway /// negative regulation of Wnt receptor signaling pathway	DNA binding /// zinc ion binding /// PDZ domain binding /// metal ion binding	cytoplasm
218350_s_at	GMNN	geminin, DNA replication inhibitor	1.20747	8.7372	0.000359979	0.0102697	0.660019	<a target="external" href="http://www.wikipathways.org/index.php/Pathway:Homo_sapiens:DNA_replication_Reactome">DNA_replication_Reactome</a>	cell cycle /// negative regulation of DNA replication /// negative regulation of DNA replication /// negative regulation of cell cycle	protein binding	nucleoplasm
230619_at	ARNT	aryl hydrocarbon receptor nuclear translocator	1.20632	5.0102	0.00430256	0.0372995	-2.1865	---	response to hypoxia /// positive regulation of endothelial cell proliferation /// transcription /// transcription, DNA-dependent /// regulation of transcription, DNA-dependent /// signal transduction /// positive regulation vascular endothelial growth fac	DNA binding /// transcription factor activity /// transcription factor activity /// RNA polymerase II transcription factor activity, enhancer binding /// transcription coactivator activity /// signal transducer activity /// receptor activity /// aryl hydr	nucleus /// nucleus /// nucleus
228221_at	SLC44A3	solute carrier family 44, member 3	1.20614	15.4647	2.4e-05	0.00309843	3.63004	---	---	---	membrane /// integral to membrane
230534_at	MGC15634	hypothetical protein MGC15634	1.20578	4.54657	0.00643973	0.0478099	-2.64981	---	---	---	---
217735_s_at	EIF2AK1	eukaryotic translation initiation factor 2-alpha kinase 1	1.20544	6.12243	0.00181041	0.0224017	-1.18975	<a target="external" href="http://www.wikipathways.org/index.php/Pathway:Homo_sapiens:Translation_Factors">Translation_Factors</a>	translation /// regulation of translation /// protein amino acid phosphorylation /// response to stress /// negative regulation of cell proliferation /// response to external stimulus /// negative regulation of translation /// negative regulation of trans	nucleotide binding /// translation initiation factor activity /// protein kinase activity /// protein serine/threonine kinase activity /// eukaryotic translation initiation factor 2alpha kinase activity /// protein binding /// ATP binding /// kinase activ	cytoplasm /// cytoplasm
225396_at	---	---	1.20431	6.79497	0.00113777	0.0174564	-0.655404	---	---	---	---
207361_at	HBP1	HMG-box transcription factor 1	1.20323	8.95368	0.000321235	0.00977192	0.789135	---	transcription /// regulation of transcription, DNA-dependent /// cell cycle arrest /// Wnt receptor signaling pathway	DNA binding /// binding	nucleus
205823_at	RGS12	regulator of G-protein signaling 12	1.20253	2.94217	0.0329716	0.1305	-4.4999	---	signal transduction /// regulation of G-protein coupled receptor protein signaling pathway /// negative regulation of signal transduction	signal transducer activity /// receptor signaling protein activity /// GTPase activator activity /// GTPase activator activity /// protein binding	condensed nuclear chromosome /// nucleus
213061_s_at	NTAN1	N-terminal asparagine amidase	1.20211	10.5292	0.000150151	0.0069665	1.6443	---	---	hydrolase activity	cytoplasm
238347_at	SLC38A10	solute carrier family 38, member 10	1.20144	3.77527	0.0134446	0.0758808	-3.4907	---	transport /// ion transport /// sodium ion transport /// amino acid transport	sodium ion binding	membrane /// integral to membrane
238164_at	USP6NL	USP6 N-terminal like	1.20057	3.19607	0.0247927	0.111383	-4.18173	---	regulation of Rab GTPase activity	GTPase activator activity /// Rab GTPase activator activity	intracellular
238808_at	---	---	1.20029	6.7037	0.00120903	0.0179706	-0.725217	---	---	---	---
236193_at	HIST1H2BC	histone cluster 1, H2bc	1.19923	2.7438	0.0414891	0.146661	-4.75408	---	nucleosome assembly /// nucleosome assembly /// defense response to bacterium	DNA binding /// DNA binding /// protein binding	nucleosome /// nucleosome /// nucleus /// chromosome
211040_x_at	GTSE1	G-2 and S-phase expressed 1	1.19785	6.75377	0.0011693	0.0177305	-0.686813	---	G2 phase of mitotic cell cycle /// DNA damage response, signal transduction by p53 class mediator resulting in cell cycle arrest /// microtubule-based process	---	cytoplasm /// microtubule /// cytoplasmic microtubule
236009_at	---	---	1.19765	4.1357	0.00942995	0.0608915	-3.08651	---	---	---	---
212738_at	ARHGAP19	Rho GTPase activating protein 19	1.19713	7.25614	0.000845567	0.0151515	-0.314664	---	signal transduction	GTPase activator activity	intracellular /// nucleus
236312_at	---	---	1.19594	4.28663	0.00817463	0.0557454	-2.92316	---	---	---	---
219769_at	INCENP	inner centromere protein antigens 135/155kDa	1.19549	3.31346	0.0218068	0.102761	-4.03765	---	cytokinesis /// cell cycle /// chromosome segregation /// mitosis /// cell division	protein binding	chromosome, centromeric region /// chromosome, centromeric region /// nucleus /// centromeric heterochromatin /// spindle /// spindle /// microtubule /// protein complex
239332_at	---	---	1.19506	4.09893	0.00976876	0.0622336	-3.12683	---	---	---	---
242560_at	FANCD2	Fanconi anemia, complementation group D2	1.19471	7.29975	0.000822852	0.0149965	-0.283443	---	DNA repair /// response to DNA damage stimulus /// cell cycle /// response to gamma radiation	protein binding	nucleus /// chromosome
210821_x_at	CENPA	centromere protein A	1.19462	3.07648	0.0283197	0.120187	-4.33052	---	nucleosome assembly /// interspecies interaction between organisms	DNA binding /// chromatin binding	chromosome, centromeric region /// chromosome, centromeric region /// chromosome, centromeric region /// condensed chromosome kinetochore /// nucleosome /// nucleus /// nucleus /// chromosome
232546_at	TP73	tumor protein p73	1.19352	4.84021	0.00497238	0.040795	-2.35287	<a target="external" href="http://www.wikipathways.org/index.php/Pathway:Homo_sapiens:Apoptosis">Apoptosis</a>	response to tumor cell /// mismatch repair /// transcription /// regulation of transcription, DNA-dependent /// apoptosis /// cell cycle /// DNA damage response, signal transduction resulting in induction of apoptosis /// negative regulation of cell growt	DNA binding /// transcription factor activity /// transcription factor activity /// transcription factor activity /// protein binding /// zinc ion binding /// metal ion binding	nucleus
203801_at	MRPS14	mitochondrial ribosomal protein S14	1.19239	4.80986	0.00510441	0.0414765	-2.38299	---	translation /// translation	structural constituent of ribosome /// structural constituent of ribosome	intracellular /// mitochondrion /// mitochondrial ribosome /// ribosome /// ribonucleoprotein complex
218181_s_at	MAP4K4	mitogen-activated protein kinase kinase kinase kinase 4	1.19148	7.05401	0.000961098	0.0162741	-0.461592	---	protein amino acid phosphorylation /// protein amino acid phosphorylation /// response to stress /// protein kinase cascade	nucleotide binding /// protein kinase activity /// protein serine/threonine kinase activity /// protein serine/threonine kinase activity /// small GTPase regulator activity /// ATP binding /// ATP binding /// kinase activity /// transferase activity	---
233527_at	---	---	1.19105	13.8538	4.06e-05	0.00404238	3.07277	---	---	---	---
241741_at	CRLS1	cardiolipin synthase 1	1.19014	8.98957	0.000315302	0.00966248	0.810249	---	phospholipid biosynthetic process	CDP-diacylglycerol-glycerol-3-phosphate 3-phosphatidyltransferase activity /// transferase activity /// phosphotransferase activity, for other substituted phosphate groups	mitochondrion /// mitochondrial inner membrane /// membrane /// integral to membrane
1554897_s_at	RHBDL2	rhomboid, veinlet-like 2 (Drosophila)	1.19008	2.72931	0.0422012	0.148032	-4.77282	---	signal transduction	serine-type endopeptidase activity /// peptidase activity /// hydrolase activity	membrane /// integral to membrane
229442_at	C18orf54	chromosome 18 open reading frame 54	1.1895	3.39745	0.0199205	0.09748	-3.93578	---	---	---	extracellular region
203046_s_at	TIMELESS	timeless homolog (Drosophila)	1.18886	4.48054	0.00683602	0.0494633	-2.7183	---	morphogenesis of an epithelium /// transcription /// regulation of transcription, DNA-dependent /// response to DNA damage stimulus /// cell cycle /// mitosis /// multicellular organismal development /// circadian rhythm /// circadian rhythm /// detection	protein binding /// protein binding /// protein binding /// protein heterodimerization activity	nuclear chromatin /// nucleus /// nucleus /// nucleus
242414_at	QPRT	quinolinate phosphoribosyltransferase	1.18654	5.60906	0.00265551	0.0278985	-1.63095	---	metabolic process /// NAD biosynthetic process /// pyridine nucleotide biosynthetic process /// quinolinate catabolic process /// quinolinate metabolic process /// protein oligomerization	catalytic activity /// nicotinate-nucleotide diphosphorylase (carboxylating) activity /// nicotinate-nucleotide diphosphorylase (carboxylating) activity /// nicotinate-nucleotide diphosphorylase (carboxylating) activity /// hormone activity /// transferas	extracellular region /// cytosol
210239_at	IRX5	iroquois homeobox 5	1.18621	5.83054	0.00224368	0.0252299	-1.43685	---	regulation of transcription, DNA-dependent /// regulation of transcription /// cell development	DNA binding /// transcription factor activity /// sequence-specific DNA binding	nucleus
200762_at	DPYSL2	dihydropyrimidinase-like 2	1.18561	6.53669	0.00135361	0.0190032	-0.855109	---	nucleobase, nucleoside, nucleotide and nucleic acid metabolic process /// signal transduction /// multicellular organismal development /// nervous system development /// nervous system development /// cell differentiation	dihydropyrimidinase activity /// protein binding /// hydrolase activity /// hydrolase activity, acting on carbon-nitrogen (but not peptide) bonds	cytoplasm /// mitochondrion /// axon /// dendrite /// cell soma
226968_at	KIF1B	kinesin family member 1B	1.18506	4.91091	0.00467994	0.0392897	-2.28319	---	microtubule-based movement /// microtubule-based movement /// nerve-nerve synaptic transmission /// neuromuscular synaptic transmission /// anterograde axon cargo transport /// cytoskeleton-dependent intracellular transport	nucleotide binding /// motor activity /// microtubule motor activity /// microtubule motor activity /// protein binding /// protein binding /// ATP binding /// ATPase activity /// kinesin binding	cytoplasm /// mitochondrion /// cytoskeleton /// microtubule /// microtubule associated complex /// microtubule associated complex /// cytoplasmic vesicle membrane /// cytoplasmic vesicle
212494_at	TENC1	tensin like C1 domain containing phosphatase (tensin 2)	1.1848	7.25822	0.000844468	0.0151515	-0.313173	---	intracellular signaling cascade /// negative regulation of cell proliferation	phosphoprotein phosphatase activity /// protein binding /// protein binding /// zinc ion binding /// hydrolase activity /// diacylglycerol binding /// metal ion binding	plasma membrane /// focal adhesion /// membrane /// cell junction
243441_at	---	---	1.1835	4.33036	0.0078479	0.0542939	-2.87647	---	---	---	---
205235_s_at	KIF20B	kinesin family member 20B	1.18347	8.22352	0.000476616	0.0117054	0.340822	---	M phase of mitotic cell cycle /// microtubule-based movement /// cell cycle /// cell cycle arrest /// mitosis /// regulation of mitosis /// cell division	nucleotide binding /// motor activity /// microtubule motor activity /// ATP binding /// ATP binding /// ATPase activity /// ATPase activity /// WW domain binding /// WW domain binding	nucleus /// nucleoplasm /// nucleoplasm /// nucleolus /// nucleolus /// cytoplasm /// centrosome /// centrosome /// microtubule /// microtubule associated complex
230974_at	DDX19B	DEAD (Asp-Glu-Ala-As) box polypeptide 19B	1.18341	3.9994	0.0107589	0.0659745	-3.23701	---	mRNA export from nucleus /// transport /// protein transport /// mRNA transport /// intracellular protein transport across a membrane	nucleotide binding /// nucleic acid binding /// RNA binding /// RNA binding /// helicase activity /// helicase activity /// protein binding /// ATP binding /// ATP-dependent helicase activity /// hydrolase activity	nucleus /// nuclear pore /// nuclear pore /// cytoplasm /// cytoplasm /// membrane /// nuclear membrane
223255_at	KIAA1333	KIAA1333	1.18257	14.7716	2.99e-05	0.0034665	3.39919	---	protein modification process	ubiquitin-protein ligase activity /// protein binding /// protein binding /// zinc ion binding /// ligase activity /// metal ion binding	intracellular /// nucleus /// cytoplasm
209286_at	CDC42EP3	CDC42 effector protein (Rho GTPase binding) 3	1.18225	3.74193	0.0139068	0.0774358	-3.5291	---	signal transduction /// regulation of cell shape	protein binding /// cytoskeletal regulatory protein binding	cytoplasm /// cytoskeleton /// endomembrane system /// actin cytoskeleton /// membrane
217053_x_at	ETV1	ets variant gene 1	1.17992	3.29592	0.0222257	0.103972	-4.05904	---	transcription /// regulation of transcription, DNA-dependent /// transcription from RNA polymerase II promoter	DNA binding /// transcription factor activity /// transcription factor activity /// sequence-specific DNA binding	nucleus
225305_at	SLC25A29	solute carrier family 25, member 29	1.17979	5.72226	0.00243481	0.0264165	-1.53101	---	transport	transporter activity /// binding	mitochondrion /// mitochondrial inner membrane /// membrane /// integral to membrane
204983_s_at	GPC4	glypican 4	1.17954	10.707	0.000138723	0.006707	1.73248	---	cell proliferation /// anatomical structure morphogenesis	---	extracellular region /// proteinaceous extracellular matrix /// plasma membrane /// integral to plasma membrane /// membrane /// anchored to membrane
203022_at	RNASEH2A	ribonuclease H2, subunit A	1.17888	6.22098	0.00168702	0.0214465	-1.10848	---	DNA replication /// RNA catabolic process /// RNA metabolic process	nucleic acid binding /// RNA binding /// nuclease activity /// endonuclease activity /// ribonuclease H activity /// ribonuclease activity /// hydrolase activity /// metal ion binding	nucleus
217061_s_at	ETV1	ets variant gene 1	1.17749	4.75375	0.00535951	0.0428003	-2.43902	---	transcription /// regulation of transcription, DNA-dependent /// transcription from RNA polymerase II promoter	DNA binding /// transcription factor activity /// transcription factor activity /// sequence-specific DNA binding	nucleus
60794_f_at	LOC730051	similar to hCG2044798	1.17696	3.43673	0.0191028	0.0949053	-3.88851	---	regulation of transcription, DNA-dependent	nucleic acid binding /// zinc ion binding /// metal ion binding	intracellular
221880_s_at	FAM174B	family with sequence similarity 174, member B	1.17631	3.89376	0.0119392	0.0706677	-3.35563	---	---	---	membrane /// integral to membrane
235521_at	HOXA3	homeobox A3	1.17544	5.41019	0.00310309	0.0306891	-1.81034	---	transcription /// regulation of transcription, DNA-dependent /// multicellular organismal development /// regulation of transcription	DNA binding /// transcription factor activity /// sequence-specific DNA binding	nucleus
203626_s_at	SKP2	S-phase kinase-associated protein 2 (p45)	1.17527	4.48473	0.00681006	0.0493598	-2.71394	<a target="external" href="http://www.wikipathways.org/index.php/Pathway:Homo_sapiens:Cell_cycle_KEGG">Cell_cycle_KEGG</a>	G1/S transition of mitotic cell cycle /// cell proliferation	protein binding /// protein binding /// kinase activity	---
211019_s_at	LSS	lanosterol synthase (2,3-oxidosqualene-lanosterol cyclase)	1.17414	4.45396	0.00700352	0.0502782	-2.74606	<a target="external" href="http://www.wikipathways.org/index.php/Pathway:Homo_sapiens:Cholesterol_Biosynthesis">Cholesterol_Biosynthesis</a>	steroid biosynthetic process /// metabolic process /// steroid metabolic process /// lipid biosynthetic process	lanosterol synthase activity /// lanosterol synthase activity /// catalytic activity /// lyase activity /// isomerase activity	---
1558214_s_at	CTNNA1	catenin (cadherin-associated protein), alpha 1, 102kDa	1.17402	2.59884	0.0492605	0.159068	-4.94246	---	cell adhesion /// cell adhesion /// establishment or maintenance of cell polarity /// negative regulation of neuroblast proliferation /// negative regulation of apoptosis /// apical junction assembly /// apical junction assembly /// positive regulation of	structural molecule activity /// protein binding /// protein binding /// vinculin binding /// cadherin binding /// actin filament binding	cytoplasm /// cytoskeleton /// plasma membrane /// adherens junction /// zonula adherens /// actin cytoskeleton /// membrane /// lamellipodium /// cell junction
200679_x_at	HMGB1	high-mobility group box 1	1.1732	17.1983	1.43e-05	0.0025925	4.15561	---	DNA unwinding during replication /// DNA repair /// base-excision repair, DNA ligation /// base-excision repair, DNA ligation /// DNA recombination /// establishment or maintenance of chromatin architecture /// regulation of transcription, DNA-dependent /	DNA binding /// DNA binding /// protein binding /// protein binding /// transcription factor binding /// DNA bending activity	chromatin /// condensed chromosome /// condensed chromosome /// nucleus /// nucleus /// chromosome
226569_s_at	CHTF18	CTF18, chromosome transmission fidelity factor 18 homolog (S. cerevisiae)	1.17191	3.68141	0.0147932	0.0805025	-3.59923	---	DNA replication /// cell cycle	nucleotide binding /// DNA binding /// helicase activity /// ATP binding /// nucleoside-triphosphatase activity	nucleus
225897_at	MARCKS	myristoylated alanine-rich protein kinase C substrate	1.17151	3.98126	0.0109517	0.0667098	-3.25726	---	---	actin binding /// calmodulin binding /// calmodulin binding /// actin filament binding	cytoplasm /// centrosome /// cytoskeleton /// cell cortex /// actin cytoskeleton /// membrane /// germinal vesicle
235324_at	SFRS3	Splicing factor, arginine/serine-rich 3	1.17144	4.91407	0.00466733	0.0392422	-2.28009	---	nuclear mRNA splicing, via spliceosome /// mRNA processing /// RNA splicing	nucleotide binding /// nucleic acid binding /// RNA binding /// RNA binding /// protein binding	nucleus
1554614_a_at	PTBP2	polypyrimidine tract binding protein 2	1.1713	3.30829	0.0219294	0.103184	-4.04395	<a target="external" href="http://www.wikipathways.org/index.php/Pathway:Homo_sapiens:mRNA_processing_Reactome">mRNA_processing_Reactome</a>	mRNA processing /// RNA splicing	nucleotide binding /// nucleic acid binding /// RNA binding	nucleus
204766_s_at	NUDT1	nudix (nucleoside diphosphate linked moiety X)-type motif 1	1.17124	4.15208	0.00928337	0.0602974	-3.06861	---	DNA repair /// response to oxidative stress	GTPase activity /// protein binding /// 8-oxo-7,8-dihydroguanine triphosphatase activity /// hydrolase activity	---
1554885_a_at	PRIM2	primase, DNA, polypeptide 2 (58kDa)	1.17115	6.64833	0.00125483	0.0182293	-0.767971	<a target="external" href="http://www.wikipathways.org/index.php/Pathway:Homo_sapiens:DNA_replication_Reactome">DNA_replication_Reactome</a> /// <a target="external" href="http://www.wikipathways.org/index.php/Pathway:Homo_sapiens:G1_to_S_cell_cycle_React	DNA replication /// DNA replication, synthesis of RNA primer /// DNA replication, synthesis of RNA primer /// transcription	DNA binding /// DNA primase activity /// DNA primase activity /// DNA-directed RNA polymerase activity /// iron ion binding /// transferase activity /// nucleotidyltransferase activity /// metal ion binding /// iron-sulfur cluster binding /// 4 iron, 4 su	nucleoplasm /// alpha DNA polymerase:primase complex
218400_at	OAS3	2'-5'-oligoadenylate synthetase 3, 100kDa	1.1702	6.19141	0.00172296	0.0217369	-1.13275	---	nucleobase, nucleoside, nucleotide and nucleic acid metabolic process /// immune response	RNA binding /// ATP binding /// transferase activity /// nucleotidyltransferase activity	microsome
226232_at	---	---	1.16711	7.56768	0.000698183	0.0139357	-0.0952385	---	---	---	---
216442_x_at	FN1	fibronectin 1	1.16708	4.92139	0.00463834	0.0390827	-2.27292	<a target="external" href="http://www.wikipathways.org/index.php/Pathway:Homo_sapiens:Inflammatory_Response_Pathway">Inflammatory_Response_Pathway</a>	acute-phase response /// cell adhesion /// cell adhesion /// transmembrane receptor protein tyrosine kinase signaling pathway /// metabolic process /// response to wounding /// cell migration	extracellular matrix structural constituent /// protein binding /// protein binding /// collagen binding /// heparin binding /// heparin binding /// oxidoreductase activity	extracellular region /// extracellular region /// extracellular region /// proteinaceous extracellular matrix /// proteinaceous extracellular matrix /// ER-Golgi intermediate compartment /// platelet alpha granule lumen
224755_at	TM9SF3	transmembrane 9 superfamily member 3	1.16671	12.292	7.2e-05	0.00494576	2.45522	---	---	binding	membrane /// integral to membrane
227624_at	TET2	tet oncogene family member 2	1.16634	4.92839	0.00461079	0.0389832	-2.26607	---	---	---	---
222482_at	LOC100131851 /// LOC100134497 /// LOC401002 /// LOC646674 /// SSBP3	hypothetical protein LOC100131851 /// hypothetical protein LOC100134497 /// similar to single stranded DNA binding protein 3 /// hypothetical LOC646674 /// single stranded DNA binding protein 3	1.16486	6.63162	0.00126906	0.0183494	-0.780931	---	transcription /// regulation of transcription, DNA-dependent	DNA binding /// single-stranded DNA binding /// transcription regulator activity	nucleus
201664_at	SMC4	structural maintenance of chromosomes 4	1.16367	8.5624	0.000395387	0.0107233	0.553466	---	mitotic sister chromatid segregation /// cell cycle /// mitosis /// mitotic chromosome condensation /// mitotic chromosome condensation /// chromosome organization and biogenesis /// cell division	nucleotide binding /// protein binding /// ATP binding /// ATP binding /// protein heterodimerization activity	condensin complex /// nucleus /// nucleus /// chromosome /// cytoplasm
225233_at	MSI2	musashi homolog 2 (Drosophila)	1.16353	4.58409	0.00622649	0.0467912	-2.61118	---	---	nucleotide binding /// nucleic acid binding /// RNA binding	cytoplasm
225906_at	---	---	1.16223	5.27876	0.00344781	0.0326954	-1.93163	---	---	---	---
202164_s_at	CNOT8	CCR4-NOT transcription complex, subunit 8	1.16104	11.4343	0.000101604	0.00585412	2.07752	---	transcription /// regulation of transcription, DNA-dependent /// regulation of transcription, DNA-dependent /// negative regulation of cell proliferation	nucleic acid binding /// transcription factor activity /// transcription factor activity	intracellular /// nucleus /// nucleus /// nucleus /// cytoplasm
244519_at	ASXL1	additional sex combs like 1 (Drosophila)	1.15879	7.28102	0.000832518	0.0150332	-0.296832	---	transcription /// regulation of transcription, DNA-dependent	zinc ion binding /// metal ion binding	nucleus
1552717_s_at	CEP170 /// CEP170L	centrosomal protein 170kDa /// centrosomal protein 170kDa-like	1.15869	3.12606	0.0267928	0.116598	-4.2686	---	---	---	cytoplasm /// cytoskeleton /// microtubule
210778_s_at	MXD4	MAX dimerization protein 4	1.15838	4.89427	0.00474691	0.0396067	-2.29953	---	negative regulation of transcription from RNA polymerase II promoter /// transcription /// regulation of transcription, DNA-dependent /// negative regulation of cell proliferation /// negative regulation of transcription /// regulation of transcription	DNA binding /// transcription corepressor activity /// protein binding /// protein binding /// transcription regulator activity	nucleus
231232_at	---	---	1.1563	2.69892	0.0437398	0.150884	-4.8122	---	---	---	---
204252_at	CDK2	cyclin-dependent kinase 2	1.1551	4.24791	0.00847711	0.0570052	-2.96473	<a target="external" href="http://www.wikipathways.org/index.php/Pathway:Homo_sapiens:Cell_cycle_KEGG">Cell_cycle_KEGG</a> /// <a target="external" href="http://www.wikipathways.org/index.php/Pathway:Homo_sapiens:DNA_replication_Reactome">DNA_replication_	G2/M transition of mitotic cell cycle /// regulation of DNA replication /// protein amino acid phosphorylation /// cell cycle /// mitosis /// traversing start control point of mitotic cell cycle /// positive regulation of cell proliferation /// cell divis	nucleotide binding /// protein kinase activity /// protein kinase activity /// protein serine/threonine kinase activity /// cyclin-dependent protein kinase activity /// cyclin-dependent protein kinase activity /// cyclin-dependent protein kinase activity	cyclin-dependent protein kinase holoenzyme complex /// nucleus /// nucleus /// nucleoplasm /// cytoplasm /// cytosol
204231_s_at	FAAH	fatty acid amide hydrolase	1.15509	6.36642	0.0015226	0.0202987	-0.990455	---	fatty acid metabolic process	amidase activity /// hydrolase activity /// carbon-nitrogen ligase activity, with glutamine as amido-N-donor	membrane fraction /// insoluble fraction /// cytoplasm /// cytoskeleton /// endomembrane system /// membrane /// integral to membrane
221677_s_at	DONSON	downstream neighbor of SON	1.15508	13.485	4.63e-05	0.00433864	2.93437	---	multicellular organismal development	---	nucleus
223312_at	C2orf7	chromosome 2 open reading frame 7	1.15367	9.5665	0.000235757	0.00853537	1.13861	---	---	---	extracellular region /// extracellular region
225685_at	---	---	1.15273	4.24907	0.0084679	0.0569659	-2.96349	---	---	---	---
238006_at	SIN3A	SIN3 homolog A, transcription regulator (yeast)	1.15245	3.77214	0.0134872	0.0760293	-3.4943	---	transcription /// regulation of transcription, DNA-dependent /// negative regulation of transcription, DNA-dependent	protein binding /// protein binding	nucleus /// nucleus
238005_s_at	SIN3A	SIN3 homolog A, transcription regulator (yeast)	1.15239	6.97697	0.00101	0.016563	-0.51857	---	transcription /// regulation of transcription, DNA-dependent /// negative regulation of transcription, DNA-dependent	protein binding /// protein binding	nucleus /// nucleus
239364_at	---	---	1.15149	3.14042	0.0263682	0.115486	-4.25072	---	---	---	---
229351_at	USP49	ubiquitin specific peptidase 49	1.15123	3.44233	0.0189892	0.0946303	-3.88178	---	ubiquitin-dependent protein catabolic process	ubiquitin thiolesterase activity /// peptidase activity /// cysteine-type peptidase activity /// zinc ion binding /// hydrolase activity /// metal ion binding	---
225529_at	CENTB5	centaurin, beta 5	1.15018	6.78174	0.00114778	0.0175149	-0.66547	---	regulation of ARF GTPase activity	GTPase activator activity /// ARF GTPase activator activity /// zinc ion binding /// metal ion binding	---
204739_at	CENPC1	centromere protein C 1	1.14984	5.92367	0.0020933	0.024248	-1.35695	---	---	DNA binding /// DNA binding /// protein binding	chromosome, centromeric region /// kinetochore /// condensed chromosome kinetochore /// nucleus /// chromosome
51158_at	FAM174B	family with sequence similarity 174, member B	1.14894	3.55657	0.0168346	0.0876837	-3.74569	---	---	---	membrane /// integral to membrane
212464_s_at	FN1	fibronectin 1	1.14884	22.6923	3.74e-06	0.00149664	5.4462	<a target="external" href="http://www.wikipathways.org/index.php/Pathway:Homo_sapiens:Inflammatory_Response_Pathway">Inflammatory_Response_Pathway</a>	acute-phase response /// cell adhesion /// cell adhesion /// transmembrane receptor protein tyrosine kinase signaling pathway /// metabolic process /// response to wounding /// cell migration	extracellular matrix structural constituent /// protein binding /// protein binding /// collagen binding /// heparin binding /// heparin binding /// oxidoreductase activity	extracellular region /// extracellular region /// extracellular region /// proteinaceous extracellular matrix /// proteinaceous extracellular matrix /// ER-Golgi intermediate compartment /// platelet alpha granule lumen
207390_s_at	SMTN	smoothelin	1.14879	4.66251	0.00580687	0.0448613	-2.53109	---	smooth muscle contraction /// muscle development	actin binding /// structural molecule activity /// structural constituent of muscle	cytoplasm /// cytoskeleton /// cytoskeleton /// actin cytoskeleton
1555976_s_at	---	---	1.14821	5.11789	0.00393292	0.0354036	-2.08315	---	---	---	---
227725_at	ST6GALNAC1	ST6 (alpha-N-acetyl-neuraminyl-2,3-beta-galactosyl-1,3)-N-acetylgalactosaminide alpha-2,6-sialyltransferase 1	1.14596	7.71948	0.000637538	0.0134291	0.00872244	---	protein amino acid glycosylation /// protein amino acid glycosylation	alpha-N-acetylgalactosaminide alpha-2,6-sialyltransferase activity /// sialyltransferase activity /// sialyltransferase activity /// transferase activity /// transferase activity, transferring glycosyl groups	Golgi membrane /// Golgi apparatus /// membrane /// integral to membrane /// integral to Golgi membrane
235709_at	GAS2L3	growth arrest-specific 2 like 3	1.14504	6.29175	0.00160451	0.0208809	-1.05077	---	cell cycle arrest	---	---
225123_at	---	---	1.14503	4.01117	0.010636	0.0655034	-3.22391	---	---	---	---
221606_s_at	NSBP1	nucleosomal binding protein 1	1.14476	11.3346	0.000105914	0.00595296	2.03166	---	transcription /// regulation of transcription, DNA-dependent /// regulation of transcription, DNA-dependent	DNA binding /// chromatin binding /// transcription activator activity	chromatin /// nucleus /// nucleus
218570_at	KBTBD4 /// PTPMT1	kelch repeat and BTB (POZ) domain containing 4 /// protein tyrosine phosphatase, mitochondrial 1	1.14437	6.14763	0.00177787	0.0222099	-1.16887	<a target="external" href="http://www.wikipathways.org/index.php/Pathway:Homo_sapiens:Electron_Transport_Chain">Electron_Transport_Chain</a>	protein amino acid dephosphorylation /// dephosphorylation	phosphoprotein phosphatase activity /// protein tyrosine phosphatase activity /// protein binding /// protein tyrosine/serine/threonine phosphatase activity /// hydrolase activity /// phosphatase activity	mitochondrion /// mitochondrial inner membrane /// membrane
236892_s_at	LOC100130740	similar to hCG2042068	1.14265	3.42472	0.0193486	0.0958018	-3.90293	---	---	---	---
235490_at	TMEM107	transmembrane protein 107	1.14228	3.29545	0.0222373	0.104011	-4.05963	---	---	---	membrane /// integral to membrane
225531_at	CABLES1	Cdk5 and Abl enzyme substrate 1	1.14092	4.21716	0.00872669	0.0579477	-2.99792	---	cell cycle /// cell division /// regulation of cell division /// regulation of cell cycle	protein binding /// cyclin-dependent protein kinase regulator activity	nucleus /// cytoplasm /// cytosol
219070_s_at	MOSPD3	motile sperm domain containing 3	1.13973	5.6253	0.00262245	0.027654	-1.61652	---	heart development	structural molecule activity /// protein binding	membrane /// integral to membrane
219544_at	C13orf34	chromosome 13 open reading frame 34	1.13897	5.87191	0.00217536	0.0248102	-1.40123	---	cell cycle /// mitosis /// cell division	---	---
230333_at	---	---	1.1386	4.40842	0.00730174	0.0517613	-2.79385	---	---	---	---
229060_at	YPEL2	yippee-like 2 (Drosophila)	1.13841	7.42786	0.0007602	0.0144827	-0.192687	---	---	---	nucleus
205776_at	FMO5	flavin containing monooxygenase 5	1.13796	4.72039	0.00551823	0.043633	-2.47255	---	oxidation reduction	monooxygenase activity /// flavin-containing monooxygenase activity /// flavin-containing monooxygenase activity /// electron carrier activity /// oxidoreductase activity /// FAD binding /// NADP binding	endoplasmic reticulum /// endoplasmic reticulum membrane /// microsome /// microsome /// membrane /// integral to membrane /// intrinsic to endoplasmic reticulum membrane
214433_s_at	SELENBP1	selenium binding protein 1	1.13786	9.96333	0.0001948	0.00779477	1.35313	---	transport /// protein transport	selenium binding /// selenium binding	nucleus /// cytoplasm /// membrane
209014_at	MAGED1	melanoma antigen family D, 1	1.13707	8.73258	0.000360866	0.0102864	0.657226	---	regulation of transcription, DNA-dependent /// regulation of transcription from RNA polymerase II promoter /// regulation of apoptosis /// negative regulation of epithelial cell proliferation	transcription coactivator activity /// protein binding /// protein binding	cytoplasm /// plasma membrane /// membrane /// protein complex
209497_s_at	RBM4B	RNA binding motif protein 4B	1.13679	3.87141	0.0122075	0.0716349	-3.38093	---	mRNA processing /// RNA splicing	nucleotide binding /// nucleic acid binding /// RNA binding /// zinc ion binding /// metal ion binding	nucleus
201446_s_at	TIA1	TIA1 cytotoxic granule-associated RNA binding protein	1.13538	4.28095	0.00821819	0.0559523	-2.92924	---	apoptosis /// induction of apoptosis	nucleotide binding /// nucleic acid binding /// RNA binding /// poly(A) binding	---
220885_s_at	CENPJ	centromere protein J	1.1351	3.33619	0.021277	0.101381	-4.00998	---	microtubule nucleation /// microtubule polymerization /// cell division	protein binding /// protein binding /// tubulin binding /// protein domain specific binding	cytoplasm /// centrosome /// cytoskeleton /// microtubule /// gamma-tubulin small complex
222712_s_at	MUC13	mucin 13, cell surface associated	1.13509	5.03201	0.00422453	0.0369015	-2.16545	---	---	---	extracellular region /// plasma membrane /// membrane /// integral to membrane
225031_at	CHD6	chromodomain helicase DNA binding protein 6	1.13486	6.51453	0.0013743	0.0191284	-0.872554	---	chromatin assembly or disassembly /// chromatin remodeling /// transcription /// regulation of transcription, DNA-dependent /// regulation of transcription, DNA-dependent /// nervous system development /// chromatin modification	nucleotide binding /// nucleic acid binding /// DNA binding /// chromatin binding /// chromatin binding /// helicase activity /// ATP binding /// ATP-dependent helicase activity /// hydrolase activity	chromatin /// nucleus /// nucleus
203233_at	IL4R	interleukin 4 receptor	1.13429	6.16894	0.00175089	0.0219864	-1.15127	<a target="external" href="http://www.wikipathways.org/index.php/Pathway:Homo_sapiens:Inflammatory_Response_Pathway">Inflammatory_Response_Pathway</a>	immune response /// immune response /// signal transduction	receptor activity /// hematopoietin/interferon-class (D200-domain) cytokine receptor activity /// interleukin-4 receptor activity /// receptor signaling protein activity /// protein binding	extracellular region /// plasma membrane /// integral to plasma membrane /// membrane /// integral to membrane
203509_at	SORL1	sortilin-related receptor, L(DLR class) A repeats-containing	1.13425	4.25645	0.00840934	0.0566957	-2.95555	---	lipid metabolic process /// transport /// lipid transport /// endocytosis /// receptor-mediated endocytosis /// steroid metabolic process /// cholesterol metabolic process	receptor activity /// transmembrane receptor activity /// lipid transporter activity /// low-density lipoprotein binding	integral to plasma membrane /// membrane /// integral to membrane
1569436_at	LOC400128	hypothetical gene supported by BC025370	1.13394	6.37733	0.00151104	0.0202101	-0.981691	---	---	---	---
1553165_at	AP1GBP1	AP1 gamma subunit binding protein 1	1.13294	4.81818	0.00506784	0.0412784	-2.37472	---	transport /// intracellular protein transport /// endocytosis /// protein transport	calcium ion binding	cytoplasm /// cytoplasm /// Golgi apparatus /// Golgi apparatus /// membrane /// AP-1 adaptor complex
227580_s_at	DKFZP434B0335	DKFZP434B0335 protein	1.13273	6.02986	0.00193615	0.0232448	-1.26707	---	---	---	integral to membrane
221610_s_at	STAP2	signal transducing adaptor family member 2	1.13214	6.04052	0.00192116	0.0231431	-1.25812	---	---	protein binding /// protein binding	cytoplasm
201008_s_at	TXNIP	thioredoxin interacting protein	1.1296	4.6943	0.00564623	0.0441638	-2.49888	---	transcription /// regulation of transcription, DNA-dependent /// cell cycle /// keratinocyte differentiation	protein binding	cytoplasm /// cytoplasm
226006_at	LOC100131801	similar to hCG2036585	1.12945	11.9612	8.2e-05	0.00526435	2.31308	---	---	---	---
239376_at	---	---	1.1293	5.08936	0.00402707	0.0358732	-2.11038	---	---	---	---
204995_at	CDK5R1	cyclin-dependent kinase 5, regulatory subunit 1 (p35)	1.12918	5.03361	0.00421887	0.036888	-2.16391	---	regulation of cyclin-dependent protein kinase activity /// neuron migration /// neuron migration /// neuron adhesion /// neuron adhesion /// acetylcholine receptor signaling, muscarinic pathway /// axon guidance /// axon guidance /// axonal fasciculation	protein kinase activity /// calcium ion binding /// protein binding /// protein binding /// kinase activity /// kinase activity /// cyclin-dependent protein kinase 5 activator activity /// protein serine/threonine kinase activator activity /// cadherin bi	nucleus /// nucleus /// cytoplasm /// cytoplasm /// membrane /// membrane /// cyclin-dependent protein kinase 5 activator complex /// axon /// dendrite /// growth cone /// neuromuscular junction /// cell soma /// dendritic spine /// contractile fiber
218569_s_at	KBTBD4	kelch repeat and BTB (POZ) domain containing 4	1.12859	8.02483	0.000533503	0.0122503	0.21224	---	---	protein binding	---
216894_x_at	CDKN1C	cyclin-dependent kinase inhibitor 1C (p57, Kip2)	1.12857	3.51497	0.0175851	0.090043	-3.79502	<a target="external" href="http://www.wikipathways.org/index.php/Pathway:Homo_sapiens:G1_to_S_cell_cycle_Reactome">G1_to_S_cell_cycle_Reactome</a>	regulation of cyclin-dependent protein kinase activity /// G1 phase of mitotic cell cycle /// negative regulation of transcription from RNA polymerase II promoter /// cell cycle /// cell cycle arrest /// cell cycle arrest /// negative regulation of cell p	protein kinase inhibitor activity /// cyclin-dependent protein kinase inhibitor activity /// cyclin-dependent protein kinase inhibitor activity /// protein binding /// protein binding /// kinase activity /// nutrient reservoir activity	nucleus /// nucleus /// cytoplasm
229083_at	HNRNPA0	heterogeneous nuclear ribonucleoprotein A0	1.12831	8.15068	0.000496591	0.0118842	0.294024	---	nuclear mRNA splicing, via spliceosome /// mRNA processing	nucleotide binding /// nucleic acid binding /// RNA binding /// RNA binding	nucleus /// nucleus /// ribonucleoprotein complex /// heterogeneous nuclear ribonucleoprotein complex
217875_s_at	PMEPA1	prostate transmembrane protein, androgen induced 1	1.1282	3.51989	0.0174944	0.0897884	-3.78917	---	androgen receptor signaling pathway	---	plasma membrane /// membrane /// integral to membrane /// integral to membrane
203236_s_at	LGALS9	lectin, galactoside-binding, soluble, 9	1.12694	3.68717	0.014706	0.0802214	-3.59253	---	positive regulation of I-kappaB kinase/NF-kappaB cascade	signal transducer activity /// sugar binding /// galactose binding	extracellular region /// cytoplasm
1554679_a_at	LAPTM4B	lysosomal protein transmembrane 4 beta	1.12622	5.15935	0.00380063	0.0346639	-2.04378	---	transport	---	endomembrane system /// membrane /// integral to membrane
1557487_at	---	---	1.12398	11.3162	0.000106734	0.00596385	2.02314	---	---	---	---
204011_at	SPRY2	sprouty homolog 2 (Drosophila)	1.12253	3.00965	0.0305351	0.125357	-4.41451	---	signal transduction /// cell-cell signaling /// multicellular organismal development /// sensory perception of sound /// organ morphogenesis /// regulation of signal transduction /// lung development /// inner ear morphogenesis /// negative regulation of	protein binding	cytoplasm /// cytosol /// microtubule /// plasma membrane /// plasma membrane /// membrane
221480_at	HNRNPD	heterogeneous nuclear ribonucleoprotein D (AU-rich element RNA binding protein 1, 37kDa)	1.12198	11.9983	8.08e-05	0.00523676	2.32923	<a target="external" href="http://www.wikipathways.org/index.php/Pathway:Homo_sapiens:mRNA_processing_Reactome">mRNA_processing_Reactome</a>	nuclear mRNA splicing, via spliceosome /// transcription /// regulation of transcription, DNA-dependent /// regulation of transcription, DNA-dependent /// RNA processing /// RNA catabolic process	nucleotide binding /// nucleic acid binding /// DNA binding /// RNA binding /// RNA binding /// RNA binding /// protein binding /// transcription activator activity	nucleus /// nucleus /// nucleus /// chromosome /// ribonucleoprotein complex /// heterogeneous nuclear ribonucleoprotein complex
208912_s_at	CNP	2',3'-cyclic nucleotide 3' phosphodiesterase	1.12196	8.10996	0.000508189	0.0120444	0.267697	---	synaptic transmission /// cyclic nucleotide catabolic process /// RNA metabolic process	catalytic activity /// 2',3'-cyclic-nucleotide 3'-phosphodiesterase activity /// 2',3'-cyclic-nucleotide 3'-phosphodiesterase activity /// hydrolase activity	extracellular space /// intracellular /// cytoplasm /// membrane /// melanosome
215708_s_at	PRIM2	primase, DNA, polypeptide 2 (58kDa)	1.12193	2.92679	0.0335568	0.131648	-4.51944	<a target="external" href="http://www.wikipathways.org/index.php/Pathway:Homo_sapiens:DNA_replication_Reactome">DNA_replication_Reactome</a> /// <a target="external" href="http://www.wikipathways.org/index.php/Pathway:Homo_sapiens:G1_to_S_cell_cycle_React	DNA replication /// DNA replication, synthesis of RNA primer /// DNA replication, synthesis of RNA primer /// transcription	DNA binding /// DNA primase activity /// DNA primase activity /// DNA-directed RNA polymerase activity /// iron ion binding /// transferase activity /// nucleotidyltransferase activity /// metal ion binding /// iron-sulfur cluster binding /// 4 iron, 4 su	nucleoplasm /// alpha DNA polymerase:primase complex
217475_s_at	LIMK2	LIM domain kinase 2	1.12115	4.45133	0.00702037	0.0503534	-2.74881	---	protein amino acid phosphorylation /// phosphorylation /// regulation of phosphorylation	nucleotide binding /// protein kinase activity /// protein serine/threonine kinase activity /// protein serine/threonine kinase activity /// protein binding /// ATP binding /// zinc ion binding /// kinase activity /// transferase activity /// metal ion bi	nucleus /// nucleus /// cytoplasm /// cytoplasm
201518_at	CBX1	chromobox homolog 1 (HP1 beta homolog Drosophila )	1.12064	14.5419	3.22e-05	0.00360204	3.31979	---	chromatin assembly or disassembly	chromatin binding /// chromatin binding /// protein binding	chromosome, centromeric region /// chromosome, centromeric region /// chromatin /// chromatin /// nucleus /// nucleoplasm /// nuclear heterochromatin /// spindle
201309_x_at	C5orf13	chromosome 5 open reading frame 13	1.11958	3.05042	0.0291614	0.122002	-4.3632	---	regulation of transforming growth factor beta receptor signaling pathway	protein binding	---
228286_at	GEN1	Gen homolog 1, endonuclease (Drosophila)	1.11956	27.0798	1.58e-06	0.00119998	6.18953	---	DNA repair /// response to DNA damage stimulus	magnesium ion binding /// DNA binding /// catalytic activity /// nuclease activity /// endonuclease activity /// hydrolase activity /// metal ion binding	nucleus
1553810_a_at	KIAA1524	KIAA1524	1.11877	4.6345	0.00595286	0.0455479	-2.5596	---	---	binding	cytoplasm /// cytoplasm /// membrane /// integral to membrane
201910_at	FARP1	FERM, RhoGEF (ARHGEF) and pleckstrin domain protein 1 (chondrocyte-derived)	1.11853	6.67943	0.00122886	0.0180723	-0.743924	---	regulation of Rho protein signal transduction	guanyl-nucleotide exchange factor activity /// Rho guanyl-nucleotide exchange factor activity /// Rho guanyl-nucleotide exchange factor activity /// binding /// cytoskeletal protein binding	intracellular /// cytoplasm /// cytoskeleton /// cytoskeleton /// extrinsic to membrane
214157_at	GNAS	GNAS complex locus	1.11842	10.3658	0.000161654	0.00718955	1.56192	---	signal transduction /// signal transduction /// G-protein coupled receptor protein signaling pathway /// G-protein signaling, adenylate cyclase activating pathway /// G-protein signaling, adenylate cyclase activating pathway /// activation of adenylate cy	nucleotide binding /// GTPase activity /// GTPase activity /// signal transducer activity /// protein binding /// GTP binding /// GTP binding /// guanyl nucleotide binding /// mu-type opioid receptor binding /// identical protein binding	extracellular region /// membrane fraction /// cytoplasm /// cytoplasm /// heterotrimeric G-protein complex /// heterotrimeric G-protein complex /// heterotrimeric G-protein complex /// plasma membrane /// plasma membrane /// plasma membrane /// membrane
244353_s_at	SLC2A12	solute carrier family 2 (facilitated glucose transporter), member 12	1.11732	5.56739	0.00274265	0.0284849	-1.66814	---	transport /// carbohydrate transport /// transmembrane transport	transporter activity /// sugar:hydrogen symporter activity /// substrate-specific transmembrane transporter activity	cytoplasm /// endomembrane system /// membrane /// integral to membrane
215033_at	TM4SF1	transmembrane 4 L six family member 1	1.11706	3.56197	0.0167398	0.0873512	-3.7393	---	---	---	integral to plasma membrane /// membrane /// integral to membrane
222778_s_at	WHSC1	Wolf-Hirschhorn syndrome candidate 1	1.11604	4.90721	0.00469473	0.0393554	-2.28682	---	transcription /// regulation of transcription, DNA-dependent /// anatomical structure morphogenesis /// chromatin modification	DNA binding /// protein binding /// methyltransferase activity /// zinc ion binding /// transferase activity /// histone-lysine N-methyltransferase activity /// metal ion binding	nucleus /// cytoplasm
204127_at	RFC3	replication factor C (activator 1) 3, 38kDa	1.1152	4.56878	0.00631248	0.0472279	-2.62692	<a target="external" href="http://www.wikipathways.org/index.php/Pathway:Homo_sapiens:DNA_replication_Reactome">DNA_replication_Reactome</a>	DNA synthesis during DNA repair /// DNA replication /// DNA replication /// DNA strand elongation during DNA replication /// nucleotide-excision repair, DNA gap filling	nucleotide binding /// DNA binding /// DNA binding /// DNA clamp loader activity /// protein binding /// ATP binding /// ATPase activity /// nucleoside-triphosphatase activity	nucleus /// nucleoplasm /// DNA replication factor C complex /// DNA replication factor C complex
220040_x_at	KIAA1166	KIAA1166	1.11513	2.58989	0.0497905	0.159787	-4.95415	---	---	---	---
203890_s_at	DAPK3	death-associated protein kinase 3	1.11478	6.10935	0.00182758	0.022491	-1.20062	---	protein amino acid phosphorylation /// protein amino acid phosphorylation /// apoptosis /// induction of apoptosis /// induction of apoptosis /// induction of apoptosis /// protein kinase cascade /// protein kinase cascade /// chromatin modification	nucleotide binding /// protein kinase activity /// protein serine/threonine kinase activity /// protein serine/threonine kinase activity /// protein binding /// protein binding /// ATP binding /// ATP binding /// kinase activity /// transferase activity	nucleus /// nucleus /// nucleus /// cytoplasm
1569311_at	---	---	1.11471	2.99812	0.0309366	0.126167	-4.42906	---	---	---	---
221902_at	GPR153	G protein-coupled receptor 153	1.11412	3.96341	0.0111452	0.0675127	-3.27723	---	signal transduction /// G-protein coupled receptor protein signaling pathway	rhodopsin-like receptor activity /// signal transducer activity /// receptor activity /// G-protein coupled receptor activity	plasma membrane /// membrane /// integral to membrane
224175_s_at	TRIM34 /// TRIM6 /// TRIM6-TRIM34	tripartite motif-containing 34 /// tripartite motif-containing 6 /// TRIM6-TRIM34	1.1131	3.02975	0.0298489	0.123778	-4.38919	---	---	protein binding /// zinc ion binding /// metal ion binding	intracellular
214877_at	CDKAL1	CDK5 regulatory subunit associated protein 1-like 1	1.11297	2.89621	0.0347554	0.134268	-4.55838	---	metabolic process	catalytic activity /// iron ion binding /// metal ion binding /// iron-sulfur cluster binding /// 4 iron, 4 sulfur cluster binding	membrane /// integral to membrane
1554251_at	HP1BP3	heterochromatin protein 1, binding protein 3	1.11291	5.91325	0.00210953	0.0243569	-1.36584	---	nucleosome assembly	DNA binding	nucleosome /// nucleus /// chromosome
209132_s_at	COMMD4	COMM domain containing 4	1.11277	7.38241	0.000781759	0.0146216	-0.224727	---	---	protein binding	cytoplasm
223075_s_at	C9orf58	chromosome 9 open reading frame 58	1.11161	4.61998	0.00603019	0.0458343	-2.57442	---	---	calcium ion binding	focal adhesion /// actin cytoskeleton
202162_s_at	CNOT8	CCR4-NOT transcription complex, subunit 8	1.11148	8.60502	0.000386385	0.0106121	0.579639	---	transcription /// regulation of transcription, DNA-dependent /// regulation of transcription, DNA-dependent /// negative regulation of cell proliferation	nucleic acid binding /// transcription factor activity /// transcription factor activity	intracellular /// nucleus /// nucleus /// nucleus /// cytoplasm
208621_s_at	EZR	ezrin	1.10812	3.73193	0.0140489	0.077929	-3.54065	---	cytoskeletal anchoring at plasma membrane /// leukocyte adhesion /// regulation of cell shape /// membrane to membrane docking /// actin filament bundle formation	structural molecule activity /// binding /// protein binding /// cytoskeletal protein binding /// protein self-association /// cell adhesion molecule binding /// actin filament binding	ruffle /// cytoplasm /// cytosol /// cytoskeleton /// actin filament /// microvillus /// microvillus /// actin cytoskeleton /// membrane /// apical plasma membrane /// extrinsic to membrane /// extrinsic to membrane /// filopodium /// cortical cytoskeleto
218875_s_at	FBXO5	F-box protein 5	1.10802	6.66203	0.00124332	0.0181475	-0.757368	---	cell cycle /// mitosis /// regulation of mitotic cell cycle /// cell division /// negative regulation of ubiquitin-protein ligase activity during mitotic cell cycle /// positive regulation of ubiquitin-protein ligase activity during mitotic cell cycle	protein binding /// zinc ion binding /// metal ion binding	nucleus /// nucleus /// nucleoplasm /// cytoplasm /// cytoplasm /// spindle /// cytosol
202482_x_at	RANBP1	RAN binding protein 1	1.10792	6.29941	0.00159588	0.0208306	-1.04456	---	signal transduction /// intracellular transport	GDP-dissociation inhibitor activity /// GTPase activator activity /// protein binding /// Ran GTPase binding	nucleus /// cytoplasm
222867_s_at	MED31	mediator complex subunit 31	1.10734	38.2944	2.92e-07	0.000786578	7.41486	---	transcription /// regulation of transcription, DNA-dependent /// regulation of transcription	protein binding /// protein binding /// RNA polymerase II transcription mediator activity	mediator complex /// nucleus
222640_at	DNMT3A	DNA (cytosine-5-)-methyltransferase 3 alpha	1.10681	4.70186	0.00560878	0.0440336	-2.49124	---	DNA methylation /// DNA methylation /// DNA methylation	DNA binding /// DNA binding /// DNA (cytosine-5-)-methyltransferase activity /// DNA (cytosine-5-)-methyltransferase activity /// DNA (cytosine-5-)-methyltransferase activity /// protein binding /// methyltransferase activity /// zinc ion binding /// tran	euchromatin /// nucleus /// nucleus /// nucleus /// cytoplasm /// cytoplasm /// nuclear matrix
209576_at	GNAI1	guanine nucleotide binding protein (G protein), alpha inhibiting activity polypeptide 1	1.10565	3.7973	0.0131489	0.0748851	-3.46542	---	signal transduction /// G-protein coupled receptor protein signaling pathway	nucleotide binding /// GTPase activity /// signal transducer activity /// protein binding /// GTP binding /// guanyl nucleotide binding	heterotrimeric G-protein complex /// plasma membrane /// plasma membrane
201668_x_at	MARCKS	myristoylated alanine-rich protein kinase C substrate	1.10559	13.7975	4.14e-05	0.00404238	3.05191	---	---	actin binding /// calmodulin binding /// calmodulin binding /// actin filament binding	cytoplasm /// centrosome /// cytoskeleton /// cell cortex /// actin cytoskeleton /// membrane /// germinal vesicle
215501_s_at	DUSP10	dual specificity phosphatase 10	1.10491	3.17345	0.0254201	0.113152	-4.20973	---	protein amino acid dephosphorylation /// protein amino acid dephosphorylation /// response to stress /// JNK cascade /// dephosphorylation	phosphoprotein phosphatase activity /// phosphoprotein phosphatase activity /// protein tyrosine phosphatase activity /// protein tyrosine/serine/threonine phosphatase activity /// hydrolase activity /// phosphatase activity /// MAP kinase tyrosine/serine	nucleus /// nucleus /// cytoplasm /// cytoplasm
218192_at	IHPK2	inositol hexaphosphate kinase 2	1.10464	11.75	8.93e-05	0.00550118	2.22007	---	negative regulation of cell growth /// positive regulation of apoptosis /// phosphoinositide phosphorylation	inositol or phosphatidylinositol kinase activity /// inositol trisphosphate 3-kinase activity /// kinase activity /// transferase activity	nucleus /// nucleus
214177_s_at	PBXIP1	pre-B-cell leukemia homeobox interacting protein 1	1.10264	8.82653	0.00034335	0.0100198	0.713675	---	multicellular organismal development /// negative regulation of transcription /// cell differentiation	DNA binding /// transcription corepressor activity	nucleus /// nucleus /// cytoplasm /// cytosol /// cytoskeleton /// microtubule
228628_at	SRGAP2P1	SLIT-ROBO Rho GTPase activating protein 2 pseudogene 1	1.10239	9.87025	0.000203589	0.0079677	1.3036	---	---	---	---
208892_s_at	DUSP6	dual specificity phosphatase 6	1.10195	5.98153	0.00200589	0.0237057	-1.30782	---	inactivation of MAPK activity /// protein amino acid dephosphorylation /// protein amino acid dephosphorylation /// dephosphorylation	phosphoprotein phosphatase activity /// protein serine/threonine phosphatase activity /// protein tyrosine phosphatase activity /// protein tyrosine phosphatase activity /// protein tyrosine phosphatase activity /// protein tyrosine/serine/threonine phosp	soluble fraction /// nucleoplasm /// cytoplasm /// cytoplasm
217755_at	HN1	hematological and neurological expressed 1	1.10026	13.1836	5.15e-05	0.00448142	2.818	---	---	---	nucleus
217793_at	RAB11B	RAB11B, member RAS oncogene family	1.09984	3.11398	0.0271562	0.117396	-4.28366	---	regulation of transcription, DNA-dependent /// transport /// small GTPase mediated signal transduction /// protein transport	nucleotide binding /// GTPase activity /// ATP binding /// GTP binding /// transcription factor binding	intracellular /// plasma membrane /// membrane /// cytoplasmic membrane-bounded vesicle
202193_at	LIMK2	LIM domain kinase 2	1.09861	7.07137	0.000950473	0.0161988	-0.448832	---	protein amino acid phosphorylation /// phosphorylation /// regulation of phosphorylation	nucleotide binding /// protein kinase activity /// protein serine/threonine kinase activity /// protein serine/threonine kinase activity /// protein binding /// ATP binding /// zinc ion binding /// kinase activity /// transferase activity /// metal ion bi	nucleus /// nucleus /// cytoplasm /// cytoplasm
230267_at	---	---	1.09713	5.00747	0.00431245	0.0373614	-2.18914	---	---	---	---
212621_at	TMEM194A	transmembrane protein 194A	1.09687	9.10981	0.000296358	0.00943904	0.880379	---	---	---	membrane /// integral to membrane /// integral to membrane
201930_at	MCM6	minichromosome maintenance complex component 6	1.09619	5.11527	0.00394145	0.035416	-2.08565	<a target="external" href="http://www.wikipathways.org/index.php/Pathway:Homo_sapiens:Cell_cycle_KEGG">Cell_cycle_KEGG</a> /// <a target="external" href="http://www.wikipathways.org/index.php/Pathway:Homo_sapiens:DNA_replication_Reactome">DNA_replication_	DNA replication /// DNA replication /// DNA replication /// DNA unwinding during replication /// DNA replication initiation /// transcription /// regulation of transcription, DNA-dependent /// cell cycle	nucleotide binding /// DNA binding /// DNA helicase activity /// single-stranded DNA binding /// protein binding /// protein binding /// ATP binding /// ATP binding /// identical protein binding	nucleus /// nucleus /// nucleoplasm
232004_at	HNRNPR	heterogeneous nuclear ribonucleoprotein R	1.09612	6.99431	0.000998744	0.01651	-0.5057	<a target="external" href="http://www.wikipathways.org/index.php/Pathway:Homo_sapiens:mRNA_processing_Reactome">mRNA_processing_Reactome</a>	nuclear mRNA splicing, via spliceosome /// mRNA processing /// mRNA processing /// RNA splicing	nucleotide binding /// nucleic acid binding /// RNA binding /// RNA binding /// protein binding	nucleus /// nucleus /// spliceosome /// ribonucleoprotein complex /// heterogeneous nuclear ribonucleoprotein complex
204790_at	SMAD7	SMAD family member 7	1.09556	5.24765	0.00353589	0.0332568	-1.96067	<a target="external" href="http://www.wikipathways.org/index.php/Pathway:Homo_sapiens:TGF_Beta_Signaling_Pathway">TGF_Beta_Signaling_Pathway</a>	transcription /// regulation of transcription, DNA-dependent /// response to stress /// transforming growth factor beta receptor signaling pathway /// transforming growth factor beta receptor signaling pathway /// BMP signaling pathway	transcription factor activity /// protein binding /// protein binding /// transforming growth factor beta receptor, inhibitory cytoplasmic mediator activity	intracellular /// nucleus /// transcription factor complex /// cytoplasm /// cytosol
218248_at	FAM111A	family with sequence similarity 111, member A	1.09546	7.01212	0.000987334	0.0164555	-0.492508	---	---	catalytic activity	---
227759_at	PCSK9	proprotein convertase subtilisin/kexin type 9	1.0944	2.81106	0.0383532	0.141213	-4.6674	---	kidney development /// kidney development /// liver development /// liver development /// proteolysis /// lipid metabolic process /// triacylglycerol metabolic process /// phospholipid metabolic process /// induction of apoptosis /// steroid metabolic pro	serine-type endopeptidase activity /// calcium ion binding /// peptidase activity /// hydrolase activity /// identical protein binding /// low-density lipoprotein receptor binding /// low-density lipoprotein receptor binding	extracellular region /// extracellular space /// extracellular space /// rough endoplasmic reticulum
227692_at	GNAI1	guanine nucleotide binding protein (G protein), alpha inhibiting activity polypeptide 1	1.094	3.84882	0.012486	0.072657	-3.4066	---	signal transduction /// G-protein coupled receptor protein signaling pathway	nucleotide binding /// GTPase activity /// signal transducer activity /// protein binding /// GTP binding /// guanyl nucleotide binding	heterotrimeric G-protein complex /// plasma membrane /// plasma membrane
221666_s_at	PYCARD	PYD and CARD domain containing	1.09351	12.7067	6.15e-05	0.00467078	2.62754	---	proteolysis /// apoptosis /// induction of apoptosis /// caspase activation /// cell cycle /// signal transduction /// tumor necrosis factor-mediated signaling pathway /// regulation of apoptosis /// positive regulation of caspase activity /// negative re	protein binding /// protein binding /// caspase activator activity /// Pyrin domain binding /// protein homodimerization activity	intracellular /// cytoplasm /// cytoplasm /// cytoplasm /// IkappaB kinase complex
213970_at	RABL3	RAB, member of RAS oncogene family-like 3	1.09326	5.20883	0.00364953	0.0338775	-1.99708	---	small GTPase mediated signal transduction	nucleotide binding /// GTP binding	intracellular
202607_at	NDST1	N-deacetylase/N-sulfotransferase (heparan glucosaminyl) 1	1.09302	4.3012	0.00806404	0.0552693	-2.90757	---	inflammatory response /// heparan sulfate proteoglycan biosynthetic process	catalytic activity /// sulfotransferase activity /// [heparan sulfate]-glucosamine N-sulfotransferase activity /// transferase activity /// hydrolase activity	Golgi membrane /// Golgi apparatus /// membrane /// integral to membrane
239515_at	---	---	1.09294	3.70398	0.0144552	0.0794027	-3.57301	---	---	---	---
203209_at	RFC5	replication factor C (activator 1) 5, 36.5kDa	1.09291	6.95103	0.00102713	0.0166866	-0.537886	<a target="external" href="http://www.wikipathways.org/index.php/Pathway:Homo_sapiens:DNA_replication_Reactome">DNA_replication_Reactome</a>	DNA replication /// DNA replication /// DNA replication /// DNA repair /// nucleotide-excision repair, DNA gap filling	nucleotide binding /// DNA binding /// DNA clamp loader activity /// protein binding /// ATP binding /// nucleoside-triphosphatase activity /// enzyme binding	nucleus /// nucleoplasm /// DNA replication factor C complex /// DNA replication factor C complex
219534_x_at	CDKN1C	cyclin-dependent kinase inhibitor 1C (p57, Kip2)	1.09203	2.91506	0.0340109	0.132555	-4.53436	<a target="external" href="http://www.wikipathways.org/index.php/Pathway:Homo_sapiens:G1_to_S_cell_cycle_Reactome">G1_to_S_cell_cycle_Reactome</a>	regulation of cyclin-dependent protein kinase activity /// G1 phase of mitotic cell cycle /// negative regulation of transcription from RNA polymerase II promoter /// cell cycle /// cell cycle arrest /// cell cycle arrest /// negative regulation of cell p	protein kinase inhibitor activity /// cyclin-dependent protein kinase inhibitor activity /// cyclin-dependent protein kinase inhibitor activity /// protein binding /// protein binding /// kinase activity /// nutrient reservoir activity	nucleus /// nucleus /// cytoplasm
242277_at	---	---	1.09182	4.35542	0.00766755	0.0534819	-2.84985	---	---	---	---
226723_at	CCDC23	coiled-coil domain containing 23	1.09159	3.73159	0.0140538	0.0779432	-3.54104	---	---	---	---
241950_at	---	---	1.09133	3.06867	0.028569	0.120892	-4.34031	---	---	---	---
219711_at	ZNF586	zinc finger protein 586	1.09105	8.68812	0.000369525	0.0103933	0.630311	---	transcription /// regulation of transcription, DNA-dependent	nucleic acid binding /// DNA binding /// zinc ion binding /// metal ion binding	intracellular /// nucleus
1554663_a_at	NUMA1	nuclear mitotic apparatus protein 1	1.09061	2.86763	0.0359193	0.136897	-4.59488	---	mitotic anaphase /// nuclear organization and biogenesis /// meiotic cell cycle	structural molecule activity /// protein binding /// microtubule binding	spindle pole /// spindle pole /// nucleus /// nucleus /// spindle /// spindle microtubule /// spindle microtubule /// nuclear matrix /// dendrite /// cell soma
213147_at	HOXA10	homeobox A10	1.09014	8.05647	0.000523922	0.0121289	0.232918	---	transcription /// regulation of transcription, DNA-dependent /// multicellular organismal development /// multicellular organismal development /// spermatogenesis /// regulation of transcription	DNA binding /// transcription factor activity /// sequence-specific DNA binding	nucleus
231697_s_at	---	---	1.09002	5.38846	0.00315718	0.0310785	-1.83024	---	---	---	---
216299_s_at	XRCC3	X-ray repair complementing defective repair in Chinese hamster cells 3	1.08939	4.7028	0.00560417	0.0440232	-2.49029	---	DNA metabolic process /// DNA repair /// DNA repair /// DNA recombination /// DNA recombination /// response to DNA damage stimulus /// response to DNA damage stimulus	nucleotide binding /// DNA binding /// ATP binding /// DNA-dependent ATPase activity	nucleus
231832_at	GALNT4	UDP-N-acetyl-alpha-D-galactosamine:polypeptide N-acetylgalactosaminyltransferase 4 (GalNAc-T4)	1.0893	8.56041	0.000395813	0.0107233	0.552244	---	carbohydrate metabolic process	polypeptide N-acetylgalactosaminyltransferase activity /// polypeptide N-acetylgalactosaminyltransferase activity /// calcium ion binding /// sugar binding /// transferase activity /// transferase activity, transferring glycosyl groups /// manganese ion b	Golgi membrane /// Golgi apparatus /// Golgi apparatus /// Golgi apparatus /// membrane /// integral to membrane /// perinuclear region of cytoplasm
236192_at	---	---	1.08779	4.38448	0.00746436	0.0525077	-2.81908	---	---	---	---
229676_at	PAPD1	PAP associated domain containing 1	1.08742	2.84488	0.0368767	0.138654	-4.624	---	transcription /// mRNA processing	RNA binding /// polynucleotide adenylyltransferase activity /// transferase activity	mitochondrion
226687_at	PRPF40A	PRP40 pre-mRNA processing factor 40 homolog A (S. cerevisiae)	1.08723	4.91526	0.00466261	0.0392122	-2.27892	<a target="external" href="http://www.wikipathways.org/index.php/Pathway:Homo_sapiens:mRNA_processing_Reactome">mRNA_processing_Reactome</a>	mRNA processing /// RNA splicing /// type I hypersensitivity /// homoiothermy /// response to freezing	protein binding /// protein binding /// ice binding	nucleus /// nuclear speck
204531_s_at	BRCA1	breast cancer 1, early onset	1.08722	5.19256	0.0036984	0.0340799	-2.01239	---	cell cycle checkpoint /// double-strand break repair via homologous recombination /// DNA repair /// postreplication repair /// regulation of transcription from RNA polymerase II promoter /// regulation of transcription from RNA polymerase III promoter //	DNA binding /// DNA binding /// transcription coactivator activity /// RNA binding /// ubiquitin-protein ligase activity /// ubiquitin-protein ligase activity /// protein binding /// protein binding /// zinc ion binding /// zinc ion binding /// tubulin bi	ubiquitin ligase complex /// intracellular /// nucleus /// nucleus /// nucleoplasm /// gamma-tubulin ring complex /// BRCA1-BARD1 complex /// protein complex
226455_at	CREB3L4	cAMP responsive element binding protein 3-like 4	1.08716	7.8658	0.00058493	0.0128647	0.10716	<a target="external" href="http://www.wikipathways.org/index.php/Pathway:Homo_sapiens:G1_to_S_cell_cycle_Reactome">G1_to_S_cell_cycle_Reactome</a>	transcription /// regulation of transcription, DNA-dependent /// response to unfolded protein /// regulation of transcription	DNA binding /// transcription factor activity /// sequence-specific DNA binding /// protein dimerization activity	nucleus /// endoplasmic reticulum /// endoplasmic reticulum membrane /// membrane /// integral to membrane
219703_at	MNS1	meiosis-specific nuclear structural 1	1.08528	5.32774	0.00331433	0.0319298	-1.88617	---	meiosis	---	nucleus
221908_at	RNFT2	ring finger protein, transmembrane 2	1.08508	3.39545	0.0199632	0.09752	-3.93819	---	---	protein binding /// zinc ion binding /// metal ion binding	membrane /// integral to membrane
207011_s_at	PTK7	PTK7 protein tyrosine kinase 7	1.08432	4.30125	0.00806369	0.0552693	-2.90752	---	protein amino acid phosphorylation /// cell adhesion /// signal transduction	protein kinase activity /// protein tyrosine kinase activity /// transmembrane receptor protein tyrosine kinase activity /// receptor activity /// vascular endothelial growth factor receptor activity /// protein binding /// ATP binding /// kinase activity	integral to plasma membrane /// membrane /// integral to membrane
228727_at	ANXA11	annexin A11	1.08394	6.23135	0.00167462	0.0214175	-1.09999	---	immune response	calcium ion binding /// protein binding /// phospholipid binding /// calcium-dependent phospholipid binding	nucleus /// nucleus /// nuclear envelope /// nucleoplasm /// cytoplasm /// cytoplasm /// melanosome
209507_at	RPA3	replication protein A3, 14kDa	1.0829	6.07192	0.00187778	0.0229073	-1.23183	<a target="external" href="http://www.wikipathways.org/index.php/Pathway:Homo_sapiens:DNA_replication_Reactome">DNA_replication_Reactome</a> /// <a target="external" href="http://www.wikipathways.org/index.php/Pathway:Homo_sapiens:G1_to_S_cell_cycle_React	nucleotide-excision repair, DNA damage removal /// DNA replication /// DNA replication /// DNA replication /// nucleotide-excision repair, DNA gap filling	single-stranded DNA binding	nucleus /// nucleoplasm /// DNA replication factor A complex
211998_at	H3F3A /// H3F3B	H3 histone, family 3A /// H3 histone, family 3B (H3.3B)	1.08289	2.69437	0.0439755	0.151342	-4.8181	---	nucleosome assembly	DNA binding	nucleosome /// Barr body /// nucleus /// chromosome
209608_s_at	ACAT2	acetyl-Coenzyme A acetyltransferase 2	1.08251	9.33499	0.00026441	0.00897035	1.00928	---	lipid metabolic process /// metabolic process	catalytic activity /// acetyl-CoA C-acetyltransferase activity /// protein binding /// acyltransferase activity /// transferase activity	cytoplasm /// cytoplasm
220911_s_at	KIAA1305	KIAA1305	1.08048	5.89671	0.00213559	0.0244773	-1.37998	---	DNA integration	nucleic acid binding /// DNA binding	membrane /// integral to membrane
214176_s_at	PBXIP1	Pre-B-cell leukemia homeobox interacting protein 1	1.0799	3.42008	0.0194446	0.096042	-3.90852	---	multicellular organismal development /// negative regulation of transcription /// cell differentiation	transcription corepressor activity	nucleus /// nucleus /// cytoplasm /// cytosol /// cytoskeleton /// microtubule
1438_at	EPHB3	EPH receptor B3	1.0793	14.9047	2.86e-05	0.00341019	3.44451	---	protein amino acid phosphorylation /// signal transduction /// transmembrane receptor protein tyrosine kinase signaling pathway /// axon guidance	nucleotide binding /// protein kinase activity /// protein tyrosine kinase activity /// transmembrane receptor protein tyrosine kinase activity /// transmembrane receptor protein tyrosine kinase activity /// receptor activity /// ephrin receptor activity	integral to plasma membrane /// membrane /// integral to membrane
216228_s_at	WDHD1	WD repeat and HMG-box DNA binding protein 1	1.07801	3.52102	0.0174736	0.0897432	-3.78782	---	regulation of transcription, DNA-dependent	DNA binding /// DNA binding	nucleus /// nucleoplasm /// cytoplasm
209980_s_at	SHMT1	serine hydroxymethyltransferase 1 (soluble)	1.07773	6.20325	0.00170846	0.0216299	-1.12302	---	glycine metabolic process /// L-serine metabolic process /// L-serine catabolic process /// one-carbon compound metabolic process /// purine base biosynthetic process /// folic acid metabolic process /// protein tetramerization	catalytic activity /// glycine hydroxymethyltransferase activity /// glycine hydroxymethyltransferase activity /// glycine hydroxymethyltransferase activity /// methyltransferase activity /// transferase activity /// pyridoxal phosphate binding /// pyrido	cytoplasm /// cytosol /// cytosol
208791_at	CLU	clusterin	1.07728	6.88714	0.00107081	0.0170319	-0.585712	---	lipid metabolic process /// apoptosis /// anti-apoptosis /// immune response /// complement activation /// complement activation, classical pathway /// response to oxidative stress /// cell death /// positive regulation of cell proliferation /// endocrine	protein binding	extracellular region /// extracellular space /// aggresome /// perinuclear region of cytoplasm
219856_at	C1orf116	chromosome 1 open reading frame 116	1.0767	6.12888	0.00180201	0.022348	-1.1844	---	---	receptor activity	cytoplasm
203346_s_at	MTF2	metal response element binding transcription factor 2	1.0758	7.42053	0.000763631	0.0145051	-0.197846	---	---	nucleic acid binding /// DNA binding /// protein binding /// zinc ion binding /// metal ion binding	nucleus
1555618_s_at	SAE1	SUMO1 activating enzyme subunit 1	1.07563	8.07967	0.00051703	0.0121109	0.248024	---	protein modification process /// metabolic process /// protein ubiquitination	catalytic activity /// ubiquitin activating enzyme activity /// binding /// protein binding /// protein C-terminus binding /// protein C-terminus binding /// enzyme activator activity /// small protein activating enzyme activity /// ligase activity /// AT	nucleus /// nucleus
220223_at	ATAD5	ATPase family, AAA domain containing 5	1.0743	3.81236	0.0129509	0.0741912	-3.44818	---	response to DNA damage stimulus	nucleotide binding /// ATP binding /// nucleoside-triphosphatase activity	nucleus
228535_at	RAD1	RAD1 homolog (S. pombe)	1.07425	9.31081	0.000267636	0.0090166	0.99559	---	cell cycle checkpoint /// DNA damage checkpoint /// DNA replication /// DNA repair /// DNA repair /// response to DNA damage stimulus /// response to DNA damage stimulus /// meiotic prophase I	damaged DNA binding /// damaged DNA binding /// damaged DNA binding /// nuclease activity /// exonuclease activity /// protein binding /// 3'-5' exonuclease activity /// 3'-5' exonuclease activity /// 3'-5' exonuclease activity /// exodeoxyribonuclease II	nucleus /// nucleus /// nucleus
36888_at	KIAA0841	KIAA0841	1.07412	3.51501	0.0175843	0.090043	-3.79496	---	---	---	---
231862_at	CBX5	chromobox homolog 5 (HP1 alpha homolog, Drosophila)	1.07367	3.50166	0.0178333	0.0908244	-3.81086	---	chromatin assembly or disassembly /// negative regulation of transcription	chromatin binding /// protein binding /// protein binding	chromosome, centromeric region /// kinetochore /// chromatin /// nucleus /// nuclear envelope /// nuclear heterochromatin /// nuclear heterochromatin /// chromocenter
208723_at	USP11	ubiquitin specific peptidase 11	1.07363	6.08682	0.0018576	0.0227202	-1.21938	---	ubiquitin-dependent protein catabolic process	cysteine-type endopeptidase activity /// ubiquitin thiolesterase activity /// ubiquitin-specific protease activity /// peptidase activity /// cysteine-type peptidase activity /// hydrolase activity	nucleus
227164_at	SFRS1	splicing factor, arginine/serine-rich 1	1.07358	7.55668	0.000702838	0.0139628	-0.102845	---	nuclear mRNA splicing, via spliceosome /// mRNA splice site selection /// mRNA processing /// mRNA processing /// RNA splicing	nucleotide binding /// nucleic acid binding /// RNA binding /// protein binding	nucleus /// spliceosome /// cytoplasm /// nuclear speck
212841_s_at	PPFIBP2	PTPRF interacting protein, binding protein 2 (liprin beta 2)	1.07223	5.74661	0.00239021	0.0261488	-1.50972	---	cell communication /// DNA integration	DNA binding /// integrase activity	intracellular /// nucleus
229549_at	---	---	1.07178	3.29179	0.0223259	0.104325	-4.0641	---	---	---	---
229126_at	TMEM19	transmembrane protein 19	1.07152	6.49562	0.00139224	0.0192848	-0.887478	---	---	---	membrane /// integral to membrane
1553218_a_at	ZNF512	zinc finger protein 512	1.07134	4.69024	0.00566646	0.0442868	-2.50299	---	transcription /// regulation of transcription, DNA-dependent	DNA binding /// zinc ion binding /// metal ion binding	intracellular /// nucleus
226579_at	---	---	1.07063	17.641	1.27e-05	0.00246984	4.27913	---	---	---	---
203256_at	CDH3	cadherin 3, type 1, P-cadherin (placental)	1.07062	5.29698	0.00339744	0.0323721	-1.91469	---	cell adhesion /// cell adhesion /// homophilic cell adhesion /// visual perception /// response to stimulus	calcium ion binding /// protein binding	plasma membrane /// membrane /// integral to membrane
1553048_a_at	PIP4K2B	phosphatidylinositol-5-phosphate 4-kinase, type II, beta	1.07059	2.73282	0.0420275	0.147697	-4.76828	---	cell surface receptor linked signal transduction /// phosphatidylinositol metabolic process	nucleotide binding /// receptor signaling protein activity /// ATP binding /// kinase activity /// phosphatidylinositol phosphate kinase activity /// 1-phosphatidylinositol-4-phosphate 5-kinase activity /// 1-phosphatidylinositol-5-phosphate 4-kinase acti	endoplasmic reticulum /// endoplasmic reticulum membrane /// plasma membrane /// membrane
238015_at	C4orf46	chromosome 4 open reading frame 46	1.07035	9.92845	0.000198039	0.00785943	1.33462	---	---	---	---
201655_s_at	HSPG2	heparan sulfate proteoglycan 2	1.06986	4.46056	0.00696145	0.0501248	-2.73915	---	cell adhesion	protein binding	extracellular region /// proteinaceous extracellular matrix /// basement membrane /// extracellular matrix
201283_s_at	TRAK1	trafficking protein, kinesin binding 1	1.06835	3.87471	0.0121676	0.0715074	-3.3772	---	regulation of transcription from RNA polymerase II promoter /// protein amino acid O-linked glycosylation /// proteolysis /// protein targeting	serine-type endopeptidase activity /// protein binding /// protein binding /// serine-type peptidase activity /// hydrolase activity /// kinesin-associated mitochondrial adaptor activity	nucleus /// nucleus /// cytoplasm /// mitochondrion
232398_at	CCDC150	coiled-coil domain containing 150	1.06806	2.98721	0.0313221	0.126967	-4.44284	---	---	---	---
220060_s_at	C12orf48	chromosome 12 open reading frame 48	1.06786	7.51519	0.000720734	0.0141558	-0.13163	---	---	DNA binding	nucleus /// cytoplasm
201885_s_at	CYB5R3	cytochrome b5 reductase 3	1.06624	8.58795	0.000389959	0.0106757	0.569176	---	steroid biosynthetic process /// cholesterol biosynthetic process /// blood circulation /// lipid biosynthetic process /// sterol biosynthetic process /// oxidation reduction	cytochrome-b5 reductase activity /// cytochrome-b5 reductase activity /// electron carrier activity /// oxidoreductase activity	cytoplasm /// cytoplasm /// mitochondrion /// mitochondrial outer membrane /// endoplasmic reticulum /// endoplasmic reticulum membrane /// hemoglobin complex /// membrane /// membrane
226058_at	B3GNT9	UDP-GlcNAc:betaGal beta-1,3-N-acetylglucosaminyltransferase 9	1.06614	4.72717	0.00548553	0.0434448	-2.46572	---	protein amino acid glycosylation	galactosyltransferase activity /// transferase activity /// transferase activity, transferring glycosyl groups	Golgi apparatus /// membrane /// integral to membrane
213022_s_at	UTRN	utrophin	1.06537	5.92125	0.00209706	0.0242738	-1.35902	---	muscle contraction /// muscle development	actin binding /// structural molecule activity /// calcium ion binding /// protein binding /// protein binding /// zinc ion binding /// metal ion binding	membrane fraction /// cytoplasm /// cytoskeleton /// cytoskeleton /// plasma membrane /// membrane /// cell junction /// synapse /// postsynaptic membrane
223430_at	SNF1LK2	SNF1-like kinase 2	1.06488	5.9817	0.00200563	0.0237057	-1.30767	---	protein amino acid phosphorylation /// protein amino acid phosphorylation /// protein kinase cascade /// protein kinase cascade /// insulin receptor signaling pathway /// regulation of insulin receptor signaling pathway	nucleotide binding /// magnesium ion binding /// magnesium ion binding /// protein kinase activity /// protein serine/threonine kinase activity /// protein serine/threonine kinase activity /// protein binding /// ATP binding /// ATP binding /// kinase act	nucleus /// cytoplasm /// cytoplasm
209715_at	CBX5	chromobox homolog 5 (HP1 alpha homolog, Drosophila)	1.06464	5.30899	0.00336469	0.0321863	-1.90354	---	chromatin assembly or disassembly /// negative regulation of transcription	chromatin binding /// protein binding /// protein binding	chromosome, centromeric region /// kinetochore /// chromatin /// nucleus /// nuclear envelope /// nuclear heterochromatin /// nuclear heterochromatin /// chromocenter
240728_at	PLCB4	Phospholipase C, beta 4	1.06393	3.43876	0.0190614	0.0948371	-3.88606	---	lipid metabolic process /// signal transduction /// intracellular signaling cascade /// lipid catabolic process	phosphoinositide phospholipase C activity /// phospholipase C activity /// phospholipase C activity /// signal transducer activity /// calcium ion binding /// protein binding /// hydrolase activity	---
215720_s_at	NFYA	nuclear transcription factor Y, alpha	1.0636	3.04776	0.0292487	0.122277	-4.36654	---	transcription /// regulation of transcription, DNA-dependent /// regulation of transcription, DNA-dependent /// transcription from RNA polymerase II promoter	DNA binding /// DNA binding /// transcription factor activity /// transcription factor activity /// protein binding	nucleus /// nucleus /// nucleus /// CCAAT-binding factor complex
224674_at	TTYH3	tweety homolog 3 (Drosophila)	1.06302	4.29006	0.00814842	0.0556002	-2.91948	---	transport /// ion transport	ion channel activity /// chloride channel activity /// chloride channel activity /// calcium ion binding /// chloride ion binding	plasma membrane /// plasma membrane /// membrane /// integral to membrane
221215_s_at	RIPK4	receptor-interacting serine-threonine kinase 4	1.06293	5.37051	0.00320272	0.0312724	-1.84673	---	protein amino acid phosphorylation /// protein amino acid phosphorylation	nucleotide binding /// protein kinase activity /// protein serine/threonine kinase activity /// protein serine/threonine kinase activity /// receptor activity /// protein binding /// ATP binding /// ATP binding /// kinase activity /// transferase activity	cytoplasm /// membrane
224901_at	SCD5	stearoyl-CoA desaturase 5	1.06284	7.96823	0.000551165	0.0124285	0.175065	---	lipid metabolic process /// fatty acid biosynthetic process /// lipid biosynthetic process /// oxidation reduction	stearoyl-CoA 9-desaturase activity /// iron ion binding /// oxidoreductase activity /// metal ion binding	endoplasmic reticulum /// endoplasmic reticulum membrane /// membrane /// integral to membrane
217289_s_at	SLC37A4	solute carrier family 37 (glucose-6-phosphate transporter), member 4	1.06262	9.25403	0.000275399	0.00914186	0.963293	---	glycogen metabolic process /// glucose metabolic process /// transport /// transport /// carbohydrate transport /// glucose-6-phosphate transport	transporter activity /// transporter activity /// sugar:hydrogen symporter activity /// sugar:hydrogen symporter activity /// glucose-6-phosphate transmembrane transporter activity	endoplasmic reticulum /// endoplasmic reticulum /// endoplasmic reticulum membrane /// endoplasmic reticulum membrane /// membrane /// integral to membrane /// integral to membrane
219555_s_at	CENPN	centromere protein N	1.06135	7.7891	0.000611834	0.0131623	0.0557722	---	---	---	chromosome, centromeric region /// condensed chromosome kinetochore /// nucleus /// chromosome
212913_at	C6orf26 /// MSH5	chromosome 6 open reading frame 26 /// mutS homolog 5 (E. coli)	1.06092	10.5511	0.00014868	0.00694084	1.65528	<a target="external" href="http://www.wikipathways.org/index.php/Pathway:Homo_sapiens:Ovarian_Infertility_Genes">Ovarian_Infertility_Genes</a>	mismatch repair /// mismatch repair /// meiosis /// meiosis /// meiotic recombination /// meiotic prophase II	nucleotide binding /// DNA binding /// ATP binding /// mismatched DNA binding	---
215649_s_at	MVK	mevalonate kinase	1.06087	6.92563	0.00104424	0.0167732	-0.556856	<a target="external" href="http://www.wikipathways.org/index.php/Pathway:Homo_sapiens:Cholesterol_Biosynthesis">Cholesterol_Biosynthesis</a>	steroid biosynthetic process /// cholesterol biosynthetic process /// metabolic process /// isoprenoid biosynthetic process /// isoprenoid biosynthetic process /// lipid biosynthetic process /// sterol biosynthetic process /// phosphorylation	nucleotide binding /// mevalonate kinase activity /// mevalonate kinase activity /// ATP binding /// kinase activity /// transferase activity /// phosphotransferase activity, alcohol group as acceptor /// identical protein binding	cytoplasm /// peroxisome
238590_x_at	TMEM107	transmembrane protein 107	1.06048	4.24959	0.00846379	0.0569608	-2.96294	---	---	---	membrane /// integral to membrane
1555705_a_at	CMTM3	CKLF-like MARVEL transmembrane domain containing 3	1.05985	7.45618	0.000747127	0.0143755	-0.172817	---	chemotaxis	cytokine activity	extracellular space /// membrane /// integral to membrane
213150_at	HOXA10	homeobox A10	1.05981	6.47632	0.00141085	0.0194219	-0.902754	---	transcription /// regulation of transcription, DNA-dependent /// multicellular organismal development /// multicellular organismal development /// spermatogenesis /// regulation of transcription	DNA binding /// transcription factor activity /// sequence-specific DNA binding	nucleus
212448_at	NEDD4L	neural precursor cell expressed, developmentally down-regulated 4-like	1.05932	5.46651	0.00296788	0.0297757	-1.75904	---	protein modification process /// sodium ion transport /// cellular sodium ion homeostasis /// excretion /// response to metal ion /// protein ubiquitination /// water homeostasis /// regulation of protein catabolic process /// interspecies interaction bet	ubiquitin-protein ligase activity /// ubiquitin-protein ligase activity /// protein binding /// protein binding /// ligase activity /// sodium channel regulator activity	intracellular /// intracellular /// cytoplasm
203062_s_at	MDC1	mediator of DNA damage checkpoint 1	1.05914	5.42003	0.00307895	0.0305479	-1.80135	---	DNA repair /// response to DNA damage stimulus /// cell cycle	protein binding	intracellular /// nucleus /// nucleus /// nucleoplasm /// caveola /// flotillin complex
1552737_s_at	WWP2	WW domain containing E3 ubiquitin protein ligase 2	1.05914	3.30256	0.0220661	0.103539	-4.05094	---	protein modification process /// protein modification process /// interspecies interaction between organisms /// entry of virus into host cell	ubiquitin-protein ligase activity /// ubiquitin-protein ligase activity /// protein binding /// protein binding /// ligase activity	ubiquitin ligase complex /// intracellular
219105_x_at	ORC6L	origin recognition complex, subunit 6 like (yeast)	1.05898	6.75925	0.00116505	0.0177052	-0.682627	<a target="external" href="http://www.wikipathways.org/index.php/Pathway:Homo_sapiens:Cell_cycle_KEGG">Cell_cycle_KEGG</a> /// <a target="external" href="http://www.wikipathways.org/index.php/Pathway:Homo_sapiens:DNA_replication_Reactome">DNA_replication_	DNA replication /// DNA replication	DNA binding /// protein binding	nucleus /// nucleoplasm /// nuclear origin of replication recognition complex
205204_at	NMB	neuromedin B	1.05835	4.63795	0.00593466	0.0454651	-2.55609	---	signal transduction /// neuropeptide signaling pathway /// cell-cell signaling	hormone activity	extracellular region /// soluble fraction
210609_s_at	TP53I3	tumor protein p53 inducible protein 3	1.0574	10.7266	0.000137532	0.00668755	1.74207	---	metabolic process /// induction of apoptosis by oxidative stress /// oxidation reduction	catalytic activity /// binding /// zinc ion binding /// oxidoreductase activity	---
229128_s_at	ANP32E	Acidic (leucine-rich) nuclear phosphoprotein 32 family, member E	1.0566	4.55147	0.00641139	0.0476733	-2.64475	---	---	protein binding /// phosphatase inhibitor activity	nucleus /// nucleus /// nucleus /// cytoplasm /// cytoplasmic membrane-bounded vesicle
1555716_a_at	CXADR	coxsackie virus and adenovirus receptor	1.05654	2.8998	0.0346124	0.134021	-4.55381	---	cell adhesion /// interspecies interaction between organisms	receptor activity /// receptor activity /// protein binding	extracellular region /// plasma membrane /// plasma membrane /// plasma membrane /// plasma membrane /// integral to plasma membrane /// tight junction /// membrane /// integral to membrane /// basolateral plasma membrane /// cell junction
206631_at	PTGER2	prostaglandin E receptor 2 (subtype EP2), 53kDa	1.05612	8.62131	0.000383008	0.0105766	0.589611	<a target="external" href="http://www.wikipathways.org/index.php/Pathway:Homo_sapiens:GPCRDB_Class_A_Rhodopsin-like">GPCRDB_Class_A_Rhodopsin-like</a> /// <a target="external" href="http://www.wikipathways.org/index.php/Pathway:Homo_sapiens:Ovarian_Infert	signal transduction /// G-protein coupled receptor protein signaling pathway /// G-protein coupled receptor protein signaling pathway	rhodopsin-like receptor activity /// signal transducer activity /// receptor activity /// G-protein coupled receptor activity /// prostaglandin E receptor activity /// prostaglandin E receptor activity /// thromboxane receptor activity	plasma membrane /// integral to plasma membrane /// membrane /// integral to membrane
225611_at	LOC100128443 /// MAST4	hypothetical protein LOC100128443 /// microtubule associated serine/threonine kinase family member 4	1.0561	4.70709	0.00558307	0.0439131	-2.48596	---	protein amino acid phosphorylation	nucleotide binding /// magnesium ion binding /// protein kinase activity /// protein serine/threonine kinase activity /// protein binding /// ATP binding /// kinase activity /// transferase activity /// metal ion binding	cytoplasm
201015_s_at	JUP	junction plakoglobin	1.05567	8.24148	0.000471841	0.0116303	0.352295	---	cell adhesion /// cell adhesion /// cell-cell adhesion	structural molecule activity /// binding /// protein binding /// protein binding /// cytoskeletal protein binding	membrane fraction /// soluble fraction /// cytoplasm /// cytoplasm /// cytosol /// cytoskeleton /// cytoskeleton /// cell-cell adherens junction /// fascia adherens /// internal side of plasma membrane /// actin cytoskeleton /// membrane /// Z disc /// ce
203395_s_at	HES1	hairy and enhancer of split 1, (Drosophila)	1.05452	3.24476	0.0235014	0.107739	-4.12174	---	negative regulation of transcription from RNA polymerase II promoter /// liver development /// transcription /// regulation of transcription, DNA-dependent /// cell adhesion /// nervous system development /// positive regulation of cell proliferation ///	DNA binding /// DNA binding /// transcription repressor activity /// transcription regulator activity	nucleus /// cytoplasm
1554572_a_at	SUV39H2	suppressor of variegation 3-9 homolog 2 (Drosophila)	1.0544	5.80498	0.00228714	0.0254317	-1.45895	---	chromatin assembly or disassembly /// chromatin assembly or disassembly /// chromatin assembly or disassembly /// chromatin remodeling /// chromatin remodeling /// transcription /// regulation of transcription, DNA-dependent /// cell cycle /// chromatin m	chromatin binding /// methyltransferase activity /// zinc ion binding /// transferase activity /// histone-lysine N-methyltransferase activity /// histone lysine N-methyltransferase activity (H3-K9 specific) /// histone lysine N-methyltransferase activity	chromosome, centromeric region /// chromatin /// chromatin /// chromatin /// nucleus /// chromosome
206441_s_at	COMMD4	COMM domain containing 4	1.05396	8.32916	0.000449322	0.0114071	0.407995	---	---	protein binding	cytoplasm
234749_s_at	WDR51A	WD repeat domain 51A	1.05374	4.15561	0.00925214	0.0601753	-3.06476	---	---	---	---
235282_at	---	---	1.05327	2.75244	0.041071	0.146047	-4.74293	---	---	---	---
32209_at	FAM89B	family with sequence similarity 89, member B	1.05327	5.14256	0.00385356	0.0349607	-2.05969	---	---	---	---
230793_at	LRRC16A	leucine rich repeat containing 16A	1.05276	7.61816	0.000677285	0.0138053	-0.0604586	---	---	protein binding	cytoplasm
227620_at	SLC44A1	solute carrier family 44, member 1	1.05248	7.59706	0.000685928	0.0138785	-0.0749706	---	transport /// choline transport	choline transmembrane transporter activity	membrane /// integral to membrane /// integral to membrane
1563809_a_at	MCF2L	MCF.2 cell line derived transforming sequence-like	1.05131	2.8939	0.0348478	0.134487	-4.56132	---	intracellular signaling cascade /// regulation of Rho protein signal transduction	guanyl-nucleotide exchange factor activity /// Rho guanyl-nucleotide exchange factor activity	intracellular /// cytoplasm /// plasma membrane /// membrane
228762_at	LFNG	LFNG O-fucosylpeptide 3-beta-N-acetylglucosaminyltransferase	1.04901	7.94348	0.000559106	0.0125326	0.158731	---	multicellular organismal development /// compartment specification /// organ morphogenesis	transferase activity /// transferase activity, transferring glycosyl groups /// O-fucosylpeptide 3-beta-N-acetylglucosaminyltransferase activity	Golgi membrane /// extracellular region /// Golgi apparatus /// membrane /// integral to membrane
225046_at	LOC100132181	hypothetical protein LOC100132181	1.04888	4.10096	0.00974972	0.0621655	-3.1246	---	---	---	---
241731_x_at	ZNF440	zinc finger protein 440	1.04836	4.29798	0.00808834	0.0553462	-2.91101	---	transcription /// regulation of transcription, DNA-dependent	nucleic acid binding /// DNA binding /// zinc ion binding /// metal ion binding	intracellular /// nucleus
207749_s_at	PPP2R3A	protein phosphatase 2 (formerly 2A), regulatory subunit B'', alpha	1.04816	3.27123	0.0228313	0.105732	-4.08925	<a target="external" href="http://www.wikipathways.org/index.php/Pathway:Homo_sapiens:Glycogen_Metabolism">Glycogen_Metabolism</a>	protein amino acid dephosphorylation	calcium ion binding /// protein binding /// protein binding /// protein phosphatase type 2A regulator activity	protein phosphatase type 2A complex
1555427_s_at	SYNCRIP	synaptotagmin binding, cytoplasmic RNA interacting protein	1.04754	12.8303	5.87e-05	0.00464329	2.67767	---	RNA processing /// mRNA processing /// RNA splicing /// RNA splicing /// interspecies interaction between organisms	nucleotide binding /// nucleic acid binding /// RNA binding /// RNA binding /// protein binding /// poly(A) binding	nucleus /// nucleus /// spliceosome /// cytoplasm /// endoplasmic reticulum /// microsome /// ribonucleoprotein complex /// ribonucleoprotein complex
230847_at	WRNIP1	Werner helicase interacting protein 1	1.04719	5.36418	0.00321894	0.0313406	-1.85255	---	DNA synthesis during DNA repair /// DNA replication /// DNA repair /// response to DNA damage stimulus /// regulation of DNA replication initiation	nucleotide binding /// DNA binding /// helicase activity /// protein binding /// protein binding /// ATP binding /// ATP binding /// hydrolase activity /// ATPase activity /// nucleoside-triphosphatase activity	nucleus /// nucleus
227145_at	LOXL4	lysyl oxidase-like 4	1.04616	3.01985	0.0301846	0.124606	-4.40165	---	oxidation reduction	protein-lysine 6-oxidase activity /// scavenger receptor activity /// copper ion binding /// oxidoreductase activity /// metal ion binding	extracellular region /// membrane
230884_s_at	SPG7	spastic paraplegia 7 (pure and complicated autosomal recessive)	1.04613	13.6628	4.34e-05	0.00414708	3.00162	---	proteolysis /// proteolysis /// signal transduction /// nervous system development /// regulation of cell adhesion /// protein catabolic process	nucleotide binding /// metalloendopeptidase activity /// metalloendopeptidase activity /// ATP binding /// peptidase activity /// peptidase activity /// metallopeptidase activity /// zinc ion binding /// hydrolase activity /// nucleoside-triphosphatase ac	mitochondrion /// mitochondrion /// membrane /// integral to membrane /// mitochondrial membrane
204165_at	WASF1	WAS protein family, member 1	1.0461	5.37689	0.00318645	0.0311993	-1.84087	---	protein complex assembly /// cell motion /// actin filament polymerization	actin binding	cytoplasm /// cytoskeleton /// cytoskeleton /// actin cytoskeleton
227840_at	C2orf76	chromosome 2 open reading frame 76	1.04577	6.15001	0.00177484	0.0221802	-1.1669	---	---	---	---
235673_at	---	---	1.04441	7.10805	0.000928465	0.0160303	-0.421947	---	---	---	---
226860_at	TMEM19	transmembrane protein 19	1.04392	4.99793	0.00434721	0.0375761	-2.19838	---	---	---	membrane /// integral to membrane
201565_s_at	ID2	inhibitor of DNA binding 2, dominant negative helix-loop-helix protein	1.04245	4.20332	0.00884179	0.0583462	-3.01291	---	negative regulation of transcription from RNA polymerase II promoter /// multicellular organismal development /// multicellular organismal development /// heart development /// enucleate erythrocyte differentiation /// regulation of transcription /// posi	protein binding /// transcription regulator activity	nucleus /// cytoplasm
226059_at	TOMM40L	translocase of outer mitochondrial membrane 40 homolog (yeast)-like	1.04216	9.25672	0.000275026	0.00914186	0.964827	---	transport /// ion transport /// anion transport /// protein transport	receptor activity /// voltage-gated anion channel activity	mitochondrion /// mitochondrial outer membrane /// membrane /// integral to membrane /// outer membrane /// protein complex
210792_x_at	SIVA1	SIVA1, apoptosis-inducing factor	1.04213	4.27874	0.00823524	0.056046	-2.93161	---	apoptosis /// induction of apoptosis /// positive regulation of apoptosis /// interspecies interaction between organisms	viral receptor activity /// CD27 receptor binding /// CD27 receptor binding /// protein binding /// zinc ion binding /// metal ion binding	nucleus /// cytoplasm
225300_at	C15orf23	chromosome 15 open reading frame 23	1.04181	8.83306	0.000342171	0.0100198	0.717575	---	---	protein binding /// protein binding	nucleus
212126_at	CBX5	chromobox homolog 5 (HP1 alpha homolog, Drosophila)	1.04158	7.62301	0.000675317	0.0137962	-0.0571305	---	chromatin assembly or disassembly /// negative regulation of transcription	chromatin binding /// protein binding /// protein binding	chromosome, centromeric region /// kinetochore /// chromatin /// nucleus /// nuclear envelope /// nuclear heterochromatin /// nuclear heterochromatin /// chromocenter
231772_x_at	CENPH	centromere protein H	1.04046	3.65777	0.015157	0.0818907	-3.62679	---	kinetochore organization and biogenesis	protein binding /// protein binding /// kinetochore binding /// kinetochore binding	chromosome, centromeric region /// kinetochore /// kinetochore /// kinetochore /// nucleus /// nucleus /// chromosome
223542_at	ANKRD32	ankyrin repeat domain 32	1.04024	5.61007	0.00265345	0.0278859	-1.63006	---	---	---	---
227230_s_at	KIAA1211	KIAA1211 protein	1.03982	4.41268	0.00727323	0.051624	-2.78936	---	---	---	---
225777_at	C9orf140	chromosome 9 open reading frame 140	1.03979	3.93588	0.0114516	0.0687053	-3.30813	---	---	calcium ion binding	---
226346_at	MEX3A	mex-3 homolog A (C. elegans)	1.03932	4.92634	0.00461883	0.0389832	-2.26808	---	---	RNA binding /// protein binding /// zinc ion binding /// metal ion binding	nucleus /// cytoplasm
226355_at	WDR51A	WD repeat domain 51A	1.03927	3.06874	0.0285667	0.120892	-4.34022	---	---	---	---
204835_at	POLA1	polymerase (DNA directed), alpha 1, catalytic subunit	1.0388	4.25275	0.00843867	0.0568645	-2.95953	<a target="external" href="http://www.wikipathways.org/index.php/Pathway:Homo_sapiens:DNA_replication_Reactome">DNA_replication_Reactome</a> /// <a target="external" href="http://www.wikipathways.org/index.php/Pathway:Homo_sapiens:Nucleotide_Metabolism">N	S phase of mitotic cell cycle /// DNA synthesis during DNA repair /// DNA synthesis during DNA repair /// nucleobase, nucleoside, nucleotide and nucleic acid metabolic process /// DNA replication /// DNA replication /// DNA replication initiation /// DNA	nucleotide binding /// nucleotide binding /// nucleic acid binding /// DNA binding /// DNA binding /// DNA binding /// chromatin binding /// DNA-directed DNA polymerase activity /// DNA-directed DNA polymerase activity /// DNA-directed DNA polymerase acti	chromatin /// nucleus /// nucleus /// nuclear envelope /// nucleoplasm /// nucleoplasm /// alpha DNA polymerase:primase complex /// alpha DNA polymerase:primase complex /// nucleolus /// nuclear matrix
1553962_s_at	RHOB	ras homolog gene family, member B	1.0385	3.33133	0.0213891	0.101657	-4.01589	---	angiogenesis /// transport /// apoptosis /// transformed cell apoptosis /// transformed cell apoptosis /// cell cycle /// cell adhesion /// cell adhesion /// small GTPase mediated signal transduction /// Rho protein signal transduction /// multicellular o	nucleotide binding /// GTPase activity /// protein binding /// GTP binding /// GTP binding	intracellular /// nucleus /// nucleus /// endosome /// plasma membrane /// plasma membrane /// endosome membrane /// membrane /// late endosome membrane
205506_at	VIL1	villin 1	1.03767	10.1405	0.000179296	0.00751137	1.44608	---	protein complex assembly /// cytoskeleton organization and biogenesis /// actin filament severing /// barbed-end actin filament capping	actin binding /// calcium ion binding /// protein binding	cytoplasm /// cytoskeleton
231822_at	CTTNBP2NL	CTTNBP2 N-terminal like	1.03761	8.60784	0.000385797	0.0106046	0.581366	---	---	---	actin cytoskeleton
206788_s_at	CBFB	core-binding factor, beta subunit	1.03654	3.04628	0.0292976	0.122436	-4.3684	---	transcription from RNA polymerase II promoter	transcription factor activity /// RNA polymerase II transcription factor activity /// transcription coactivator activity /// protein binding	nucleus
202601_s_at	HTATSF1	HIV-1 Tat specific factor 1	1.03641	3.3016	0.0220891	0.103585	-4.05211	---	transcription /// regulation of transcription, DNA-dependent /// regulation of transcription from RNA polymerase II promoter /// viral genome replication	nucleotide binding /// nucleic acid binding /// RNA polymerase II transcription factor activity /// transcription elongation regulator activity /// RNA binding /// protein binding	nucleus /// nucleus
208920_at	SRI	sorcin	1.03626	7.93615	0.000561482	0.0125658	0.153889	---	regulation of action potential /// transport /// intracellular sequestering of iron ion /// regulation of striated muscle contraction /// signal transduction /// heart development /// muscle development /// regulation of heart contraction	receptor binding /// calcium channel regulator activity /// calcium ion binding /// protein binding	intracellular /// cytoplasm /// cytoplasm /// plasma membrane
200607_s_at	RAD21	RAD21 homolog (S. pombe)	1.03471	6.76765	0.00115856	0.0176397	-0.676213	---	DNA repair /// double-strand break repair /// DNA recombination /// apoptosis /// response to DNA damage stimulus /// cell cycle /// chromosome segregation /// mitosis /// meiotic recombination /// cell division	protein binding	nuclear chromosome /// nucleus
226299_at	PKN3	protein kinase N3	1.03446	2.73608	0.0418668	0.147376	-4.76406	---	protein amino acid phosphorylation /// protein amino acid phosphorylation /// signal transduction /// signal transduction	nucleotide binding /// protein kinase activity /// protein kinase activity /// protein serine/threonine kinase activity /// protein kinase C activity /// protein binding /// ATP binding /// kinase activity /// transferase activity	intracellular /// nucleus /// nucleus /// cytoplasm /// Golgi apparatus
213679_at	TTC30A	tetratricopeptide repeat domain 30A	1.03325	6.50113	0.00138699	0.0192576	-0.883127	---	cell projection organization and biogenesis	binding	cilium /// cell projection
222881_at	HPSE	heparanase	1.03293	12.9738	5.56e-05	0.00455827	2.73519	---	proteoglycan metabolic process	magnesium ion binding /// beta-glucuronidase activity /// calcium ion binding /// hydrolase activity	extracellular region /// lysosome /// lysosomal membrane /// membrane
238646_at	---	---	1.03283	3.8522	0.0124439	0.0724781	-3.40276	---	---	---	---
227020_at	YPEL2	yippee-like 2 (Drosophila)	1.03282	25.2562	2.22e-06	0.00128303	5.90491	---	---	---	nucleus
212125_at	RANGAP1	Ran GTPase activating protein 1	1.03282	4.54291	0.00646098	0.047853	-2.65359	---	signal transduction /// signal transduction	GTPase activator activity /// Ran GTPase activator activity /// Ran GTPase activator activity /// protein binding /// protein binding	soluble fraction /// nucleus /// nuclear pore /// cytoplasm /// cytoplasm /// membrane /// nuclear membrane /// perinuclear region of cytoplasm
203347_s_at	MTF2	metal response element binding transcription factor 2	1.03205	7.90219	0.000572659	0.0127455	0.131379	---	---	nucleic acid binding /// DNA binding /// protein binding /// zinc ion binding /// metal ion binding	nucleus
1568627_at	SMEK2	SMEK homolog 2, suppressor of mek1 (Dictyostelium)	1.03062	6.41242	0.0014746	0.0199394	-0.953594	---	---	binding /// protein binding	---
208776_at	PSMD11	proteasome (prosome, macropain) 26S subunit, non-ATPase, 11	1.02986	9.33204	0.0002648	0.00897462	1.00761	<a target="external" href="http://www.wikipathways.org/index.php/Pathway:Homo_sapiens:Proteasome_Degradation">Proteasome_Degradation</a>	anaphase-promoting complex-dependent proteasomal ubiquitin-dependent protein catabolic process /// negative regulation of ubiquitin-protein ligase activity during mitotic cell cycle /// positive regulation of ubiquitin-protein ligase activity during mitot	protein binding	proteasome complex /// cytosol /// protein complex
31799_at	---	---	1.02932	3.18774	0.0250218	0.112071	-4.19204	---	---	---	---
91952_at	LOC90379	hypothetical protein BC002926	1.02926	6.45819	0.0014286	0.0195629	-0.917133	---	---	---	---
238633_at	EPC1	Enhancer of polycomb homolog 1 (Drosophila)	1.0288	2.91564	0.0339884	0.132498	-4.53363	---	negative regulation of transcription from RNA polymerase II promoter /// regulation of cell growth /// transcription /// transcription /// regulation of transcription, DNA-dependent /// chromatin modification /// negative regulation of gene expression, ep	transcription activator activity /// transcription repressor activity	nucleus /// nucleus /// nucleoplasm /// nuclear membrane
233059_at	---	---	1.02852	4.43298	0.00713911	0.0509602	-2.76803	---	---	---	---
1556123_a_at	---	---	1.02782	4.19875	0.00888016	0.0585082	-3.01786	---	---	---	---
221650_s_at	LOC100133916 /// MED18	hypothetical protein LOC100133916 /// mediator complex subunit 18	1.02727	3.81766	0.0128822	0.0740458	-3.44213	---	transcription /// regulation of transcription, DNA-dependent	protein binding /// identical protein binding	mediator complex /// nucleus
219787_s_at	ECT2	epithelial cell transforming sequence 2 oncogene	1.02627	6.67577	0.00123188	0.0180781	-0.746747	---	intracellular signaling cascade /// regulation of Rho protein signal transduction /// positive regulation of I-kappaB kinase/NF-kappaB cascade	signal transducer activity /// guanyl-nucleotide exchange factor activity /// Rho guanyl-nucleotide exchange factor activity /// protein binding	intracellular
220104_at	ZC3HAV1	zinc finger CCCH-type, antiviral 1	1.0257	7.3937	0.000776335	0.0146216	-0.21675	---	response to virus	nucleic acid binding /// RNA binding /// NAD+ ADP-ribosyltransferase activity /// zinc ion binding /// metal ion binding	nucleus /// cytoplasm
1569555_at	GDA	guanine deaminase	1.02549	6.92583	0.00104411	0.0167732	-0.556706	---	nucleobase, nucleoside, nucleotide and nucleic acid metabolic process /// nervous system development	zinc ion binding /// zinc ion binding /// guanine deaminase activity /// guanine deaminase activity /// guanine deaminase activity /// hydrolase activity /// metal ion binding	intracellular /// cytosol
224677_x_at	C11orf31	chromosome 11 open reading frame 31	1.02548	7.03709	0.000971593	0.0163463	-0.474059	---	cell redox homeostasis	selenium binding	---
222406_s_at	LOC100132235 /// PNRC2	hypothetical protein LOC100132235 /// proline-rich nuclear receptor coactivator 2	1.02444	3.60071	0.016078	0.085169	-3.69364	---	transcription /// regulation of transcription, DNA-dependent	---	nucleus
229264_at	LOC100132999	hypothetical protein LOC100132999	1.02418	3.78571	0.0133034	0.0754231	-3.47871	---	---	---	---
208368_s_at	BRCA2	breast cancer 2, early onset	1.02321	4.76038	0.0053286	0.0426439	-2.43238	---	double-strand break repair via homologous recombination /// oocyte maturation /// inner cell mass cell proliferation /// DNA repair /// nucleotide-excision repair /// double-strand break repair /// DNA recombination /// regulation of transcription, DNA-de	single-stranded DNA binding /// histone acetyltransferase activity /// protein binding /// protein binding /// transcription activator activity /// gamma-tubulin binding	nucleus /// nucleus /// nucleoplasm /// cytoplasm /// centrosome /// secretory granule /// BRCA2-MAGE-D1 complex /// protein complex
222606_at	ZWILCH	Zwilch, kinetochore associated, homolog (Drosophila)	1.02306	7.38577	0.000780137	0.0146216	-0.222348	---	cell cycle /// mitosis /// mitotic cell cycle checkpoint /// cell division	protein binding	kinetochore /// condensed chromosome kinetochore
210568_s_at	RECQL	RecQ protein-like (DNA helicase Q1-like)	1.02248	5.56198	0.0027542	0.028563	-1.67298	---	DNA repair /// DNA recombination	nucleotide binding /// nucleic acid binding /// DNA binding /// DNA helicase activity /// ATP-dependent DNA helicase activity /// helicase activity /// protein binding /// ATP binding /// ATP-dependent helicase activity /// hydrolase activity	nucleus /// nucleus
238755_at	---	---	1.02232	6.40988	0.0014772	0.0199542	-0.955623	---	---	---	---
226974_at	---	---	1.02227	4.84356	0.00495805	0.0407266	-2.34955	---	---	---	---
218454_at	FLJ22662	hypothetical protein FLJ22662	1.02221	29.0561	1.12e-06	0.00117728	6.46491	---	lipid catabolic process	hydrolase activity	extracellular region
228450_at	PLEKHA7	pleckstrin homology domain containing, family A member 7	1.02205	9.44701	0.000250056	0.00875504	1.07226	---	---	protein binding	---
212807_s_at	SORT1	sortilin 1	1.02177	5.38196	0.0031736	0.0311676	-1.83621	---	ossification /// transport /// Golgi to endosome transport /// endocytosis /// endocytosis /// G-protein coupled receptor protein signaling pathway /// neuropeptide signaling pathway /// multicellular organismal development /// endosome to lysosome transp	receptor activity /// protein binding /// nerve growth factor receptor activity /// enzyme binding /// neurotensin receptor activity, non-G-protein coupled /// nerve growth factor binding	nucleus /// lysosome /// lysosomal membrane /// endosome /// endosome /// early endosome /// endoplasmic reticulum /// endoplasmic reticulum membrane /// microsome /// Golgi apparatus /// Golgi apparatus /// plasma membrane /// plasma membrane /// plasma
233078_at	API5	apoptosis inhibitor 5	1.02011	10.4761	0.000153775	0.00705356	1.6177	---	apoptosis /// anti-apoptosis /// anti-apoptosis /// anti-apoptosis /// anti-apoptosis /// anti-apoptosis	binding /// fibroblast growth factor binding	nucleus /// nucleus /// spliceosome /// spliceosome /// cytoplasm /// cytoplasm
230707_at	SORL1	sortilin-related receptor, L(DLR class) A repeats-containing	1.01966	3.06485	0.0286918	0.121157	-4.34509	---	lipid metabolic process /// transport /// lipid transport /// endocytosis /// receptor-mediated endocytosis /// steroid metabolic process /// cholesterol metabolic process	receptor activity /// transmembrane receptor activity /// lipid transporter activity /// low-density lipoprotein binding	integral to plasma membrane /// membrane /// integral to membrane
228245_s_at	LOC100132881 /// LOC728715 /// OVOS /// OVOS2	hypothetical protein LOC100132881 /// similar to hCG38149 /// ovostatin /// ovostatin 2	1.01934	3.59744	0.0161326	0.0852891	-3.69748	---	---	serine-type endopeptidase inhibitor activity /// protein binding /// wide-spectrum protease inhibitor activity	extracellular region
242456_at	MRE11A	MRE11 meiotic recombination 11 homolog A (S. cerevisiae)	1.01926	16.0687	1.99e-05	0.00293449	3.82114	---	regulation of mitotic recombination /// DNA metabolic process /// DNA repair /// DNA repair /// double-strand break repair /// double-strand break repair /// double-strand break repair via nonhomologous end joining /// DNA recombination /// response to DN	single-stranded DNA specific endodeoxyribonuclease activity /// DNA binding /// double-stranded DNA binding /// nuclease activity /// endonuclease activity /// endodeoxyribonuclease activity /// exonuclease activity /// protein binding /// protein C-termi	nucleus /// nucleus /// nucleoplasm
203610_s_at	TRIM38	tripartite motif-containing 38	1.01853	6.39789	0.00148956	0.0200345	-0.965211	---	positive regulation of I-kappaB kinase/NF-kappaB cascade	signal transducer activity /// protein binding /// zinc ion binding /// metal ion binding	intracellular
204217_s_at	RTN2	reticulon 2	1.01832	5.76833	0.00235122	0.0258726	-1.49078	---	signal transduction	signal transducer activity	endoplasmic reticulum /// endoplasmic reticulum membrane /// membrane /// integral to membrane /// integral to endoplasmic reticulum membrane
221727_at	SUB1	SUB1 homolog (S. cerevisiae)	1.01828	6.57673	0.00131716	0.0187096	-0.823709	---	transcription /// regulation of transcription, DNA-dependent /// regulation of transcription from RNA polymerase II promoter	DNA binding /// single-stranded DNA binding /// transcription coactivator activity /// transcription coactivator activity /// binding /// protein binding	nucleus /// transcription factor complex
214699_x_at	WIPI2	WD repeat domain, phosphoinositide interacting 2	1.01819	4.06088	0.0101343	0.063516	-3.16878	---	---	---	protein complex
223387_at	ZFYVE1	zinc finger, FYVE domain containing 1	1.01736	3.62343	0.0157037	0.0838157	-3.66695	---	---	phosphatidylinositol binding /// phosphatidylinositol-3,4,5-triphosphate binding /// zinc ion binding /// zinc ion binding /// phosphatidylinositol-3,4-bisphosphate binding /// metal ion binding	endoplasmic reticulum /// Golgi apparatus /// Golgi stack /// perinuclear region of cytoplasm
226313_at	C10orf35	chromosome 10 open reading frame 35	1.01731	5.79229	0.0023091	0.0255701	-1.46995	---	---	protein binding	membrane /// integral to membrane
225613_at	LOC100128443 /// MAST4	hypothetical protein LOC100128443 /// microtubule associated serine/threonine kinase family member 4	1.01638	4.33181	0.00783739	0.0542424	-2.87493	---	protein amino acid phosphorylation	nucleotide binding /// magnesium ion binding /// protein kinase activity /// protein serine/threonine kinase activity /// protein binding /// ATP binding /// kinase activity /// transferase activity /// metal ion binding	cytoplasm
211450_s_at	MSH6	mutS homolog 6 (E. coli)	1.01586	4.6948	0.00564373	0.0441545	-2.49837	---	DNA repair /// base-excision repair /// mismatch repair /// mismatch repair /// mismatch repair /// response to DNA damage stimulus	nucleotide binding /// magnesium ion binding /// four-way junction DNA binding /// purine-specific mismatch base pair DNA N-glycosylase activity /// DNA binding /// double-stranded DNA binding /// protein binding /// ATP binding /// ATP binding /// ATPase	nucleus /// MutSalpha complex
217122_s_at	RP11-345P4.4 /// SLC35E2	similar to solute carrier family 35, member E2 /// solute carrier family 35, member E2	1.01528	6.64944	0.0012539	0.0182293	-0.767115	---	---	---	membrane /// integral to membrane
218979_at	RMI1	RMI1, RecQ mediated genome instability 1, homolog (S. cerevisiae)	1.01496	12.951	5.61e-05	0.00455827	2.7261	---	---	nucleic acid binding	nucleus
208767_s_at	LAPTM4B	lysosomal protein transmembrane 4 beta	1.01483	9.50625	0.000242841	0.0086182	1.10526	---	transport	---	endomembrane system /// membrane /// integral to membrane
210605_s_at	MFGE8	milk fat globule-EGF factor 8 protein	1.01403	6.59608	0.00129996	0.0185508	-0.808594	---	cell adhesion /// cell adhesion /// single fertilization /// binding of sperm to zona pellucida /// interspecies interaction between organisms	protein binding	extracellular region /// membrane
209288_s_at	CDC42EP3	CDC42 effector protein (Rho GTPase binding) 3	1.01335	4.10378	0.00972329	0.0620489	-3.1215	---	signal transduction /// regulation of cell shape	protein binding /// cytoskeletal regulatory protein binding	cytoplasm /// cytoskeleton /// endomembrane system /// actin cytoskeleton /// membrane
217234_s_at	EZR	ezrin	1.01262	3.80606	0.0130333	0.0744899	-3.45539	---	cytoskeletal anchoring at plasma membrane /// leukocyte adhesion /// regulation of cell shape /// membrane to membrane docking /// actin filament bundle formation	structural molecule activity /// binding /// protein binding /// cytoskeletal protein binding /// protein self-association /// cell adhesion molecule binding /// actin filament binding	ruffle /// cytoplasm /// cytosol /// cytoskeleton /// actin filament /// microvillus /// microvillus /// actin cytoskeleton /// membrane /// apical plasma membrane /// extrinsic to membrane /// extrinsic to membrane /// filopodium /// cortical cytoskeleto
209494_s_at	PATZ1	POZ (BTB) and AT hook containing zinc finger 1	1.0126	4.50782	0.00666893	0.0487247	-2.68993	---	transcription /// regulation of transcription, DNA-dependent /// regulation of transcription, DNA-dependent	nucleic acid binding /// DNA binding /// DNA binding /// protein binding /// zinc ion binding /// transcription repressor activity /// metal ion binding	intracellular /// nucleus /// nucleus
226735_at	TAPT1	transmembrane anterior posterior transformation 1	1.01243	3.4809	0.0182284	0.0919342	-3.83562	---	multicellular organismal development	receptor activity	membrane /// integral to membrane
216215_s_at	RBM9	RNA binding motif protein 9	1.01229	7.88123	0.000579689	0.0128243	0.117442	---	mRNA processing /// RNA splicing /// RNA metabolic process /// negative regulation of transcription /// estrogen receptor signaling pathway /// regulation of cell proliferation	nucleotide binding /// nucleic acid binding /// transcription corepressor activity /// RNA binding /// RNA binding /// protein binding /// transcription factor binding	nucleus /// nucleus /// cytoplasm
[truncated: 26 more rows]

## Sheet: Downregulated
ID	Gene Symbol	Gene Title	logFC	t	P.Value	adj.P.Val	B	Pathway	go biological process term	go molecular function term	go cellular component term
205569_at	LAMP3	lysosomal-associated membrane protein 3	-6.12187	-26.8035	1.66e-06	0.00119998	6.1484	---	cell proliferation	---	lysosome /// lysosomal membrane /// lysosomal membrane /// membrane /// integral to membrane
1555854_at	---	---	-5.75995	-16.0086	2.03e-05	0.00294744	3.80252	---	---	---	---
[truncated: 767 more rows]
